# Supplementary material for: A Reference Genome of Bursaphelenchus mucronatus Provides New Resources for Revealing Its Displacement by Pinewood Nematode
Source: Genes (Basel). 2020 May 19;11(5):570. doi: 10.3390/genes11050570 (PMC7288286; doi:10.3390/genes11050570)
Supplement: Supplementary file 1 [file genes-11-00570-s001.zip]

Archive with 98 entries (91 files):
- genes-746709-supplementary/
- genes-746709-supplementary/Supp-Figure/
- genes-746709-supplementary/Supp-Figure/Figure S8.pdf
- __MACOSX/
- __MACOSX/genes-746709-supplementary/
- __MACOSX/genes-746709-supplementary/Supp-Figure/
- __MACOSX/genes-746709-supplementary/Supp-Figure/._Figure S8.pdf
- genes-746709-supplementary/Supp-Figure/Figure S9.pdf
- __MACOSX/genes-746709-supplementary/Supp-Figure/._Figure S9.pdf
- genes-746709-supplementary/Supp-Figure/.DS_Store
- __MACOSX/genes-746709-supplementary/Supp-Figure/._.DS_Store
- genes-746709-supplementary/Supp-Figure/Figure S14.pdf
- __MACOSX/genes-746709-supplementary/Supp-Figure/._Figure S14.pdf
- genes-746709-supplementary/Supp-Figure/Figure S11.pdf
- __MACOSX/genes-746709-supplementary/Supp-Figure/._Figure S11.pdf
- genes-746709-supplementary/Supp-Figure/Figure S10.pdf
- __MACOSX/genes-746709-supplementary/Supp-Figure/._Figure S10.pdf
- genes-746709-supplementary/Supp-Figure/Figure S12.pdf
- __MACOSX/genes-746709-supplementary/Supp-Figure/._Figure S12.pdf
- genes-746709-supplementary/Supp-Figure/Figure S13.pdf
- __MACOSX/genes-746709-supplementary/Supp-Figure/._Figure S13.pdf
- genes-746709-supplementary/Supp-Figure/Figure S1.pdf
- __MACOSX/genes-746709-supplementary/Supp-Figure/._Figure S1.pdf
- genes-746709-supplementary/Supp-Figure/Figure S2.pdf
- __MACOSX/genes-746709-supplementary/Supp-Figure/._Figure S2.pdf
- genes-746709-supplementary/Supp-Figure/Figure S3.pdf
- __MACOSX/genes-746709-supplementary/Supp-Figure/._Figure S3.pdf
- genes-746709-supplementary/Supp-Figure/Figure S7.pdf
- __MACOSX/genes-746709-supplementary/Supp-Figure/._Figure S7.pdf
- genes-746709-supplementary/Supp-Figure/Figure S6.pdf
- __MACOSX/genes-746709-supplementary/Supp-Figure/._Figure S6.pdf
- genes-746709-supplementary/Supp-Figure/Figure S4.pdf
- __MACOSX/genes-746709-supplementary/Supp-Figure/._Figure S4.pdf
- genes-746709-supplementary/Supp-Figure/Figure S5.pdf
- __MACOSX/genes-746709-supplementary/Supp-Figure/._Figure S5.pdf
- __MACOSX/genes-746709-supplementary/._Supp-Figure
- genes-746709-supplementary/.DS_Store
- __MACOSX/genes-746709-supplementary/._.DS_Store
- genes-746709-supplementary/Supp-Table/
- genes-746709-supplementary/Supp-Table/Table S5.xls
- __MACOSX/genes-746709-supplementary/Supp-Table/
- __MACOSX/genes-746709-supplementary/Supp-Table/._Table S5.xls
- genes-746709-supplementary/Supp-Table/Table S4.xls
- __MACOSX/genes-746709-supplementary/Supp-Table/._Table S4.xls
- genes-746709-supplementary/Supp-Table/Table S6.xls
- __MACOSX/genes-746709-supplementary/Supp-Table/._Table S6.xls
- genes-746709-supplementary/Supp-Table/Table S7.xls
- __MACOSX/genes-746709-supplementary/Supp-Table/._Table S7.xls
- genes-746709-supplementary/Supp-Table/Table S3.xls
- __MACOSX/genes-746709-supplementary/Supp-Table/._Table S3.xls
- genes-746709-supplementary/Supp-Table/.DS_Store
- __MACOSX/genes-746709-supplementary/Supp-Table/._.DS_Store
- genes-746709-supplementary/Supp-Table/Table S2.xls
- __MACOSX/genes-746709-supplementary/Supp-Table/._Table S2.xls
- genes-746709-supplementary/Supp-Table/Table S1.xls
- __MACOSX/genes-746709-supplementary/Supp-Table/._Table S1.xls
- genes-746709-supplementary/Supp-Table/Table S26.xls
- __MACOSX/genes-746709-supplementary/Supp-Table/._Table S26.xls
- genes-746709-supplementary/Supp-Table/Table S27.xls
- __MACOSX/genes-746709-supplementary/Supp-Table/._Table S27.xls
- genes-746709-supplementary/Supp-Table/Table S25.xls
- __MACOSX/genes-746709-supplementary/Supp-Table/._Table S25.xls
- genes-746709-supplementary/Supp-Table/Table S19.xls
- __MACOSX/genes-746709-supplementary/Supp-Table/._Table S19.xls
- genes-746709-supplementary/Supp-Table/Table S18.xls
- __MACOSX/genes-746709-supplementary/Supp-Table/._Table S18.xls
- genes-746709-supplementary/Supp-Table/Table S24.xls
- __MACOSX/genes-746709-supplementary/Supp-Table/._Table S24.xls
- genes-746709-supplementary/Supp-Table/Table S20.xls
- __MACOSX/genes-746709-supplementary/Supp-Table/._Table S20.xls
- genes-746709-supplementary/Supp-Table/Table S21.xls
- __MACOSX/genes-746709-supplementary/Supp-Table/._Table S21.xls
- genes-746709-supplementary/Supp-Table/Table S23.xls
- __MACOSX/genes-746709-supplementary/Supp-Table/._Table S23.xls
- genes-746709-supplementary/Supp-Table/Table S22.xls
- __MACOSX/genes-746709-supplementary/Supp-Table/._Table S22.xls
- genes-746709-supplementary/Supp-Table/Table S13.xls
- __MACOSX/genes-746709-supplementary/Supp-Table/._Table S13.xls
- genes-746709-supplementary/Supp-Table/Table S12.xls
- __MACOSX/genes-746709-supplementary/Supp-Table/._Table S12.xls
- genes-746709-supplementary/Supp-Table/Table S10.xls
- __MACOSX/genes-746709-supplementary/Supp-Table/._Table S10.xls
- genes-746709-supplementary/Supp-Table/Table S11.xls
- __MACOSX/genes-746709-supplementary/Supp-Table/._Table S11.xls
- genes-746709-supplementary/Supp-Table/Table S15.xls
- __MACOSX/genes-746709-supplementary/Supp-Table/._Table S15.xls
- genes-746709-supplementary/Supp-Table/Table S14.xls
- __MACOSX/genes-746709-supplementary/Supp-Table/._Table S14.xls
- genes-746709-supplementary/Supp-Table/Table S16.xls
- __MACOSX/genes-746709-supplementary/Supp-Table/._Table S16.xls
- genes-746709-supplementary/Supp-Table/Table S17.xls
- __MACOSX/genes-746709-supplementary/Supp-Table/._Table S17.xls
- genes-746709-supplementary/Supp-Table/Table S9.xls
- __MACOSX/genes-746709-supplementary/Supp-Table/._Table S9.xls
- genes-746709-supplementary/Supp-Table/Table S8.xls
- __MACOSX/genes-746709-supplementary/Supp-Table/._Table S8.xls
- __MACOSX/genes-746709-supplementary/._Supp-Table
- __MACOSX/._genes-746709-supplementary
