# Supplementary material for: A Reference Genome of Bursaphelenchus mucronatus Provides New Resources for Revealing Its Displacement by Pinewood Nematode
Source: Genes (Basel). 2020 May 19;11(5):570. doi: 10.3390/genes11050570 (PMC7288286; doi:10.3390/genes11050570)
Supplement: Supplementary file 1 [file genes-11-00570-s001.zip › genes-746709-supplementary/Supp-Table/Table S5.xls]

## Sheet: Table S5
Table S5. Statistics of Hi-C sequencing data of B.mucronatus.
Type	Statistics (DpnII)	Statistics (HindIII)
Sequenced Read Pairs	73365890	61633791
Normal Paired	22,785,177 (31.06%)	22,309,019 (36.20%)
Chimeric Paired	38,033,783 (51.84%)	31,653,754 (51.36%)
Chimeric Ambiguous	11,974,901 (16.32%)	7,047,797 (11.43%)
Unmapped	572,029 (0.78%)	623,221 (1.01%)
Ligation Motif Present	59,433,048 (81.01%)	47,033,477 (76.31%)
Alignable (Normal+Chimeric Paired)	60,818,960 (82.90%)	53,962,773 (87.55%)
Unique Reads	52,117,214 (71.04%)	41,942,424 (68.05%)
PCR Duplicates	8,432,469 (11.49%)	11,751,412 (19.07%)
Optical Duplicates	269,277 (0.37%)	268,937 (0.44%)
Library Complexity Estimate	196699620	104027008
Intra-fragment Reads	1,058,829 (1.44% / 2.03%)	2,567,325 (4.17% / 6.12%)
Below MAPQ Threshold	11,301,744 (15.40% / 21.69%)	10,135,158 (16.44% / 24.16%)
Hi-C Contacts	39,756,641 (54.19% / 76.28%)	29,239,941 (47.44% / 69.71%)
Ligation Motif Present	21,372,127 (29.13% / 41.01%)	14,742,239 (23.92% / 35.15%)
3' Bias (Long Range)	71% - 29%	94% - 6%
Pair Type %(L-I-O-R)	25% - 25% - 25% - 25%	25% - 25% - 25% - 25%
Inter-chromosomal	24,015,595 (32.73% / 46.08%)	17,356,071 (28.16% / 41.38%)
Intra-chromosomal	15,741,046 (21.46% / 30.20%)	11,883,870 (19.28% / 28.33%)
Short Range (<20Kb)	7,006,358 (9.55% / 13.44%)	4,673,830 (7.58% / 11.14%)
Long Range (>20Kb)	8,734,602 (11.91% / 16.76%)	7,210,039 (11.70% / 17.19%)
