# Supplementary material for: A Reference Genome of Bursaphelenchus mucronatus Provides New Resources for Revealing Its Displacement by Pinewood Nematode
Source: Genes (Basel). 2020 May 19;11(5):570. doi: 10.3390/genes11050570 (PMC7288286; doi:10.3390/genes11050570)
Supplement: Supplementary file 1 [file genes-11-00570-s001.zip › genes-746709-supplementary/Supp-Table/Table S4.xls]

## Sheet: Table S4
Table S4. Statistics of B.mucronatus contig feature.
=====1.BASIC STATISTICS=====
Type	Statistics
SEQ NUM:	1030
SEQ BP:	83079599
AVG:	80659.8
MIN:	2024
MAX:	9437842
MEDIAN:	13086
GC		39.5681
=====2.N50 STATISTICS=====
Nx	BP	Count
N10	9437842	1
N20	8061729	2
N30	2794727	4
N40	2292779	7
N50	1485912	12
N60	803615	20
N70	471812	33
N80	160499	62
N90	22982	246
