# Supplementary material for: A Reference Genome of Bursaphelenchus mucronatus Provides New Resources for Revealing Its Displacement by Pinewood Nematode
Source: Genes (Basel). 2020 May 19;11(5):570. doi: 10.3390/genes11050570 (PMC7288286; doi:10.3390/genes11050570)
Supplement: Supplementary file 1 [file genes-11-00570-s001.zip › genes-746709-supplementary/Supp-Table/Table S6.xls]

## Sheet: Table S6
Table S6. Statistics of B.mucronatus genome feature.
=====1.BASIC STATISTICS=====
Type	Statistics
SEQ#:	72
SEQ BP:	73053838
AVG:	1.01464e+06
MIN:	30074
MAX:	11930853
MEDIAN:	41656
GC		39.3029
=====2.N50 STATISTICS=====
Nx	BP	Count
N10	11930853	1
N20	11640912	2
N30	11640912	2
N40	11619898	3
N50	11524788	4
N60	11524788	4
N70	11407575	5
N80	11262134	6
N90	11262134	6
