# Supplementary material for: A Reference Genome of Bursaphelenchus mucronatus Provides New Resources for Revealing Its Displacement by Pinewood Nematode
Source: Genes (Basel). 2020 May 19;11(5):570. doi: 10.3390/genes11050570 (PMC7288286; doi:10.3390/genes11050570)
Supplement: Supplementary file 1 [file genes-11-00570-s001.zip › genes-746709-supplementary/Supp-Table/Table S7.xls]

## Sheet: Table S7
Table S7. The result of BUSCO.
Type	Protein		Genome
	B. mucronatus	B. xylophilus	B. mucronatus	B. xylophilus
Complete BUSCOs (C)	797 (81.2%)	783 (79.7%)	727 (74.0%)	745(75.8%)
Complete and single-copy BUSCOs (S)	760 (77.4%)	762 (77.6%)	680 (69.2%)	727 (74.0%)
Complete and duplicated BUSCOs (D)	37 (3.8%)	21 (2.1%)	47 (4.8%)	18 (1.8%)
Fragmented BUSCOs (F)	61 (6.2%)	59 (6.0%)	52 (5.3%)	60 (6.1%)
Missing BUSCOs (M)	124 (12.6%)	140 (14.3%)	203 (20.7%)	177 (18.1%)
Total BUSCO groups searched	982	982	982	982
