# Supplementary material for: A Reference Genome of Bursaphelenchus mucronatus Provides New Resources for Revealing Its Displacement by Pinewood Nematode
Source: Genes (Basel). 2020 May 19;11(5):570. doi: 10.3390/genes11050570 (PMC7288286; doi:10.3390/genes11050570)
Supplement: Supplementary file 1 [file genes-11-00570-s001.zip › genes-746709-supplementary/Supp-Table/Table S3.xls]

## Sheet: Table S3
Table S3. Statistics of different paramater combination of Canu assembly.
	NSC_default		NSC_ovlen.1k.erate.0.06		NSC_ovlen.1k.erate.0.06.bat		NSC_ovlen.1k.erate.0.065		NSC_ovlen.2k.erate.0.065		NSC_erate.0.1		NSC_high		NSC_low		NSC_ovlen.1k.erate.0.025		NSC_ovlen.1k.erate.0.075		NSC_ovlen.2k		NSC_ovlen.2k.bat		NSC_ovlen.2k.erate.0.06		NSC_ovlen.2k.erate.0.06.bat		NSC_ovlen.2k.erate.0.1		NSC_ovlen.3k.erate.0.1		NSC_ovlen.3k
Reads (times)	113.39		113.39		113.39		113.39		110.09		113.39		113.39		113.39		113.39		113.39		110.09		110.09		110.09		110.09		110.09		105.14		105.14
Correction (times)	91.9		91.9		91.9		91.9		87.4		91.95		107.87		77.13		91.95		91.95		87.47		87.4		87.4		87.4		87.4		81.58		81.58
Trimming (times)	49.43		50.78		50.78		51.35		48.56		54.19		50.19		40.24		43.09		52.36		46.72		46.71		48.02		48.02		51.28		47.52		43.29
	Reads	Perentage/feature sizes of genome	Reads	Perentage/feature sizes of genome	Reads	Perentage/feature sizes of genome	Reads	Perentage/feature sizes of genome	Reads	Perentage/feature sizes of genome	Reads	Perentage/feature sizes of genome	Reads	Perentage/feature sizes of genome	Reads	Perentage/feature sizes of genome	Reads	Perentage/feature sizes of genome	Reads	Perentage/feature sizes of genome	Reads	Perentage/feature sizes of genome	Reads	Perentage/feature sizes of genome	Reads	Perentage/feature sizes of genome	Reads	Perentage/feature sizes of genome	Reads	Perentage/feature sizes of genome	Reads	Perentage/feature sizes of genome	Reads	Perentage/feature sizes of genome
low-coverage	26655	3.04	19399	2.14	19399	2.14	16966	1.85	12200	1.62	10560	1.07	42035	4.93	26095	3.44	75976	9.99	15073	1.6	18589	2.58	18428	2.56	13826	1.86	13826	1.86	8823	1.09	8348	1.25	16048	2.67
unique	486427	55.49	499651	55.18	499651	55.18	502427	54.71	468174	62.07	529949	53.93	467159	54.83	385537	50.8	395625	52.04	516278	54.81	443234	61.46	443460	61.52	477013	64.09	477013	64.09	513088	63.55	466823	69.76	397552	66.12
repeat-cont	12186	1.39	14017	1.55	14017	1.55	15018	1.64	6487	0.86	19729	2.01	11155	1.31	20344	2.68	7398	0.97	16553	1.76	5337	0.74	5117	0.71	5883	0.79	5883	0.79	8570	1.06	6104	0.91	3690	0.61
repeat-dove	19	0	25	0	25	0	26	0	20	0	43	0	22	0	46	0.01	32	0	35	0	20	0	14	0	15	0	15	0	29	0	24	0	16	0
span-repeat	283462	32.34	307191	33.93	307191	33.93	319897	34.84	241530	32.02	361418	36.78	263476	30.93	234149	30.85	185511	24.4	331877	35.24	220658	30.6	220583	30.6	219730	29.52	219730	29.52	256583	31.78	167215	24.99	150583	25.04
uniq-repeat-cont	58336	6.65	57043	6.3	57043	6.3	56618	6.17	20250	2.68	54655	5.56	56942	6.68	80824	10.65	70904	9.33	55078	5.85	26071	3.62	26087	3.62	21459	2.88	21459	2.88	15479	1.92	15474	2.31	26134	4.35
uniq-repeat-dove	5503	0.63	5024	0.55	5024	0.55	4664	0.51	4221	0.56	4046	0.41	5427	0.64	7994	1.05	8681	1.14	4519	0.48	5191	0.72	5186	0.72	4627	0.62	4627	0.62	3576	0.44	4118	0.62	5858	0.97
uniq-anchor	521	0.06	604	0.07	604	0.07	634	0.07	44	0.01	852	0.09	573	0.07	978	0.13	347	0.05	729	0.08	97	0.01	40	0.01	47	0.01	47	0.01	70	0.01	41	0.01	30	0
Contigs	1295	85270833	1326	85118955	1212	83977921	1257	84378629	1068	83216957	1148	82164617	1312	84815204	1241	83647239	1306	84294046	1269	83911812	1124	84503305	1040	83553847	1096	83681825	1030	83092420	1092	81654340	896	80262637	994	82907651
unasembled	149327	611291792	160583	666916241	160583	666916241	162389	668058483	113495	583831473	162341	681648400	137779	595107739	94002	397302047	127359	515809249	145834	612876690	91442	483098922	105091	542905213	112669	582904489	112669	582904489	134477	681362888	87141	527371842	68472	425259126
repeats	147	3328421	155	3445771	42	810258	128	2875539	110	2433706	102	2205564	127	2776920	141	2810034	104	1704474	116	2882762	131	2633657	40	718682	110	2434936	28	606152	98	2101114	63	1261257	97	1853556
10	2681561	10583777	7445094	14954217	7509123	15370290	4460224	11174869	5377834	10976760	3468577	10916103	2629831	12627242	2197753	10879339	5164340	11291986	4399884	14124598	3088020	11200220	3218006	12735260	7698042	17141816	8067275	17511049	2639869	10184461	4265385	10424211	2512761	10132918
20	1946681	20259347	2638197	20703689	3227023	23016075	2488538	21932955	2139748	21927727	1397976	20756497	1983903	21604733	1305669	20926068	1243192	20864328	1773962	20570588	1897279	21314104	2668055	21230945	5632862	22774678	6670987	24182036	1570518	21392350	2216785	22053110	1706614	21634736
30	1383980	30098696	1534984	30711012	2187261	30721257	1196915	30906766	1278622	30298257	976888	30325044	1455103	30467263	876374	30418281	884813	30324410	1214021	30876992	1467577	30966582	1967286	30252466	2292324	30262921	2402436	31923964	999365	30837056	1426667	30084895	1192954	30413197
40	990314	40771697	1026627	40032456	1141826	40386366	933056	40074191	739426	40060594	656197	40619461	791669	40533351	575654	40172821	605783	40069088	757239	40374012	1046511	40828439	1481972	40411801	1294675	40194669	1504267	40681661	657540	40422062	786255	40704782	868103	40457315
50	537707	50003309	644426	50039864	748123	50656795	554634	50211113	491166	50302509	454503	50202824	496351	50346085	349040	50174387	381359	50210027	463369	50111154	560595	50246228	803109	50056194	674196	50651245	803583	50121950	475894	50118419	449667	50298266	486475	50197086
60	246747	60202745	280846	60051179	449985	60189936	276969	60160191	294000	60199994	278418	60255975	293586	60008027	207531	60053692	182332	60120632	253774	60127939	277558	60228129	440437	60069645	280882	60004858	384059	60197380	299357	60146216	288320	60176037	290764	60053095
70	44834	70026730	45113	70020855	57519	70010729	44669	70022363	49748	70037679	53084	70003476	47259	70013123	40069	70037743	50915	70026162	54122	70047775	47499	70004338	54869	70006350	44556	70033095	55912	70055165	44393	70009905	50181	70002326	48461	70002890
80	16193	80001541	14824	80005283	12841	80005063	14371	80003893	12651	80010551	9781	80004823	15005	80007350	12669	80002911	13025	80007922	12931	80002260	14991	80011977	13160	80009835	13379	80000904	12211	80002307	8752	80006043	3916	80000006	12160	80002566
Conensus	1295	85336489	1326	85108909	1212	83979319	1257	84342552	1068	83170660	1148	81713102	1312	84898533	1241	83627938	1306	84459606	1269	83710539	1124	84511979	1040	83630767	1096	83676074	1030	83079599	1092	81363528	896	79862902	994	82932906
unasembled	149327	611290651	160583	666914805	160583	666914805	162389	668055596	113495	583830721	162341	681645512	137779	595105699	94002	397301129	127359	515808086	145834	612874267	91442	483097399	105091	542903319	112669	582902835	112669	582902835	134477	681361170	87141	527369028	68472	425256730
repeats	147	3337469	155	3442751	42	807976	128	2877850	110	2428396	102	2204049	127	2787373	141	2821110	104	1708574	116	2891064	131	2635462	40	723011	110	2434630	28	606218	98	2091800	63	1260885	97	1860548
10	2683237	10590131	7441748	14949121	7507373	15364246	4459131	11168613	5374915	10969219	3438478	10843451	2918162	10002995	2196726	10870571	5174318	11312256	4388225	14084819	3087928	11195856	3220620	12744550	7693865	17131707	8061729	17499571	2630137	10148331	4240852	10366637	2513399	10133609
20	1948208	20272691	2637559	20698662	3227653	23007950	2488228	21920361	2139150	21913126	1388202	20621992	1984634	21618298	1304682	20913247	1245813	20903434	1769167	20512200	1896633	21306983	2669573	21244346	5632591	22764298	6669614	24169185	1562350	21316245	2207229	21937758	1707350	21639410
30	1384456	30118054	1533721	30706262	2186944	30714797	1196189	30891776	1277092	30279446	971876	30135459	1455990	30485597	875578	30397044	886782	30382175	1211367	30792469	1468143	30960426	1968563	30270071	2292779	30252572	2402335	31912793	997421	30729848	1170854	31100190	1193187	30418461
40	990645	40795432	1026490	40029295	1142395	40382179	932411	40053851	738714	40038237	652005	40367007	793051	40561240	575211	40148204	607315	40145756	754823	40256876	1046185	40821685	1482146	40437601	1294973	40187818	1505596	40671907	655530	40276296	780899	40490867	868250	40463092
50	538067	50026909	644117	50034208	748328	50652599	554350	50181485	491399	50273833	450604	50342942	496766	50379824	348876	50142167	382130	50308985	440106	50409364	561055	50234733	803598	50090984	673306	50640397	803615	50111619	469429	50401902	447501	50028558	486982	50202760
60	246937	60234790	280659	60046413	450052	60185971	276729	60125845	293547	60166348	265631	60150844	294815	60052245	207427	60018870	192736	60059080	249715	60204827	277977	60218653	440957	60112988	275001	60269082	382947	60183122	291991	60210837	286394	60139047	290836	60064432
70	44951	70028621	45201	70015324	57674	70010310	44574	70028530	47924	70045934	46779	70031617	47597	70021934	40081	70000307	52575	70017321	48212	70003313	47604	70002964	56818	70007388	44652	70022212	55832	70039081	41298	70000847	39357	70025512	47576	70018683
80	16261	80004879	14776	80001817	12835	80012186	14247	80003847	12583	80008756	8966	80006892	15201	80000355	12620	80010600	13408	80005166	12710	80000896	15052	80009724	13391	80009509	13376	80003872	12111	80011119	8086	80001881			12202	80006748
Spec.file	useGrid=true merylThreads=16 mhapThreads=8 genomeSize=100m corOutCoverage=100 corMinCoverage=0 mhapSensitivity=normal minReadLength=1000 minOverlapLength=1000 correctedErrorRate=0.05		useGrid=true merylThreads=16 mhapThreads=8 genomeSize=100m corOutCoverage=100 corMinCoverage=0 mhapSensitivity=normal minReadLength=1000 minOverlapLength=1000 correctedErrorRate=0.06		useGrid=true merylThreads=16 mhapThreads=8 genomeSize=100m corOutCoverage=100 corMinCoverage=0 mhapSensitivity=normal minReadLength=1000 minOverlapLength=1000 correctedErrorRate=0.06 batOptions=-dg 3 -db 3 -dr 1 -ca 500 -cp 50		useGrid=true merylThreads=16 mhapThreads=8 genomeSize=100m corOutCoverage=100 corMinCoverage=0 mhapSensitivity=normal minReadLength=1000 minOverlapLength=1000 correctedErrorRate=0.065		useGrid=true merylThreads=16 mhapThreads=8 genomeSize=100m corOutCoverage=100 corMinCoverage=0 mhapSensitivity=normal minReadLength=2000 minOverlapLength=2000 correctedErrorRate=0.065 stopOnReadQuality=false		useGrid=true merylThreads=16 mhapThreads=8 genomeSize=100m corOutCoverage=100 corMinCoverage=0 mhapSensitivity=normal minReadLength=1000 minOverlapLength=1000 correctedErrorRate=0.1		useGrid=true merylThreads=16 mhapThreads=8 genomeSize=100m corOutCoverage=100 corMinCoverage=0 mhapSensitivity=high minReadLength=1000 minOverlapLength=1000 correctedErrorRate=0.050		useGrid=true merylThreads=16 mhapThreads=8 genomeSize=100m corOutCoverage=100 corMinCoverage=0 mhapSensitivity=low minReadLength=1000 minOverlapLength=1000 correctedErrorRate=0.050		useGrid=true merylThreads=16 mhapThreads=8 genomeSize=100m corOutCoverage=100 corMinCoverage=0 mhapSensitivity=normal minReadLength=1000 minOverlapLength=1000 correctedErrorRate=0.025		useGrid=true merylThreads=16 mhapThreads=8 genomeSize=100m corOutCoverage=100 corMinCoverage=0 mhapSensitivity=normal minReadLength=1000 minOverlapLength=1000 correctedErrorRate=0.075		useGrid=true merylThreads=16 mhapThreads=8 genomeSize=100m corOutCoverage=100 corMinCoverage=0 mhapSensitivity=normal minReadLength=2000 minOverlapLength=2000 correctedErrorRate=0.050 stopOnReadQuality=false		useGrid=true merylThreads=16 mhapThreads=8 genomeSize=100m corOutCoverage=100 corMinCoverage=0 mhapSensitivity=normal minReadLength=2000 minOverlapLength=2000 correctedErrorRate=0.050 batOptions=-dg 3 -db 3 -dr 1 -ca 500 -cp 50 stopOnReadQuality=false		useGrid=true merylThreads=16 mhapThreads=8 genomeSize=100m corOutCoverage=100 corMinCoverage=0 mhapSensitivity=normal minReadLength=2000 minOverlapLength=2000 correctedErrorRate=0.06 stopOnReadQuality=false		useGrid=true merylThreads=16 mhapThreads=8 genomeSize=100m corOutCoverage=100 corMinCoverage=0 mhapSensitivity=normal minReadLength=2000 minOverlapLength=2000 correctedErrorRate=0.06 batOptions=-dg 3 -db 3 -dr 1 -ca 500 -cp 50 stopOnReadQuality=false		useGrid=true merylThreads=16 mhapThreads=8 genomeSize=100m corOutCoverage=100 corMinCoverage=0 mhapSensitivity=normal minReadLength=2000 minOverlapLength=2000 correctedErrorRate=0.1 stopOnReadQuality=false		useGrid=true merylThreads=16 mhapThreads=8 genomeSize=100m corOutCoverage=100 corMinCoverage=0 mhapSensitivity=normal minReadLength=3000 minOverlapLength=3000 correctedErrorRate=0.1		useGrid=true merylThreads=16 mhapThreads=8 genomeSize=100m corOutCoverage=100 corMinCoverage=0 mhapSensitivity=normal minReadLength=3000 minOverlapLength=3000 correctedErrorRate=0.050 stopOnReadQuality=false
