# Supplementary material for: A Reference Genome of Bursaphelenchus mucronatus Provides New Resources for Revealing Its Displacement by Pinewood Nematode
Source: Genes (Basel). 2020 May 19;11(5):570. doi: 10.3390/genes11050570 (PMC7288286; doi:10.3390/genes11050570)
Supplement: Supplementary file 1 [file genes-11-00570-s001.zip › genes-746709-supplementary/Supp-Table/Table S2.xls]

## Sheet: Table S2
Table S2. Statistics of PacBio sequencing data of B.mucronatus.
	Raw data	Corrected data
Number of Reads	1455547	1230706
Number of Bases	11009240768	8915400376
Coverage	110.09	89
Median	6615	6615
Mean	7244	7244
N50	9031	9030
Maximum	56191	56191
