# Supplementary material for: A Reference Genome of Bursaphelenchus mucronatus Provides New Resources for Revealing Its Displacement by Pinewood Nematode
Source: Genes (Basel). 2020 May 19;11(5):570. doi: 10.3390/genes11050570 (PMC7288286; doi:10.3390/genes11050570)
Supplement: Supplementary file 1 [file genes-11-00570-s001.zip › genes-746709-supplementary/Supp-Table/Table S1.xls]

## Sheet: Table S1
Table S1. Statistics of genome survey data of B.mucronatus
Property	Min	Max
Heterozygosity	0.00255138	0.00259002
Genome Haploid Length (bp)	67546443	67571716
Genome Repeat Length (bp)	13049542	13054425
Genome Unique Length (bp)	54496900	54517291
Model Fit	0.936831	0.955216
Read Error Rate	0.00781332	0.00781332
