# Supplementary material for: A Reference Genome of Bursaphelenchus mucronatus Provides New Resources for Revealing Its Displacement by Pinewood Nematode
Source: Genes (Basel). 2020 May 19;11(5):570. doi: 10.3390/genes11050570 (PMC7288286; doi:10.3390/genes11050570)
Supplement: Supplementary file 1 [file genes-11-00570-s001.zip › genes-746709-supplementary/Supp-Table/Table S26.xls]

## Sheet: Table S26
Table S26. The expression of GPCRs in B. xylophilus.
Gene ID	TPM
BXY_1684700.1	0.05
BXY_0067000.1	0.06
BXY_0095500.1	0.06
BXY_0099800.1	0.06
BXY_0106500.1	0.06
BXY_0120100.1	0.06
BXY_0494300.1	0.06
BXY_0520200.1	0.06
BXY_0614200.1	0.06
BXY_0692700.1	0.06
BXY_0847800.1	0.06
BXY_0907800.1	0.06
BXY_0941100.1	0.06
BXY_0062300.1	0.07
BXY_0174700.1	0.07
BXY_0201600.1	0.07
BXY_0252600.1	0.07
BXY_0445000.1	0.07
BXY_0553100.1	0.07
BXY_0702400.1	0.07
BXY_0875400.1	0.07
BXY_1062700.1	0.07
BXY_1525500.1	0.07
BXY_1680300.1	0.07
BXY_0827300.1	0.08
BXY_0484400.1	0.09
BXY_1311800.1	0.1
BXY_0099400.1	0.11
BXY_0491900.1	0.11
BXY_0514800.1	0.11
BXY_0961000.1	0.11
BXY_0092300.1	0.12
BXY_0099700.1	0.12
BXY_0252200.1	0.12
BXY_0301400.1	0.12
BXY_0520900.1	0.12
BXY_0614100.1	0.12
BXY_0825000.1	0.12
BXY_0940700.1	0.12
BXY_1079200.1	0.12
BXY_0444900.1	0.13
BXY_0525100.1	0.13
BXY_0553400.1	0.13
BXY_0613600.1	0.13
BXY_0641500.1	0.13
BXY_1072200.1	0.13
BXY_0069700.1	0.14
BXY_0445700.1	0.14
BXY_0474400.1	0.14
BXY_0627600.1	0.14
BXY_0628300.1	0.14
BXY_0825600.1	0.14
BXY_1013500.1	0.14
BXY_1087600.1	0.14
BXY_1150800.1	0.14
BXY_0094300.1	0.15
BXY_0097500.1	0.15
BXY_0445200.1	0.15
BXY_0446100.1	0.15
BXY_0168300.1	0.16
BXY_0462500.1	0.16
BXY_1221500.1	0.16
BXY_1028500.1	0.17
BXY_1072100.1	0.17
BXY_1541400.1	0.17
BXY_0044800.1	0.18
BXY_0184900.1	0.18
BXY_1236600.1	0.18
BXY_1245300.1	0.18
BXY_0066100.1	0.19
BXY_0093100.1	0.19
BXY_0520100.1	0.19
BXY_0557100.1	0.19
BXY_1024600.1	0.19
BXY_1071800.1	0.19
BXY_1141500.1	0.19
BXY_0062200.1	0.2
BXY_0168100.1	0.2
BXY_0482000.1	0.22
BXY_0789700.1	0.22
BXY_1009600.1	0.22
BXY_0190100.1	0.23
BXY_0099900.1	0.24
BXY_0184700.1	0.24
BXY_0521200.1	0.24
BXY_0549000.1	0.24
BXY_0654900.1	0.24
BXY_0789600.1	0.24
BXY_0965700.1	0.24
BXY_1223600.1	0.24
BXY_0255900.1	0.25
BXY_0613800.1	0.25
BXY_0825700.1	0.25
BXY_1072300.1	0.25
BXY_0120000.1	0.26
BXY_0184800.1	0.26
BXY_1263900.1	0.26
BXY_0649100.1	0.27
BXY_0799400.1	0.27
BXY_0185100.1	0.29
BXY_0460300.1	0.29
BXY_1365500.1	0.29
BXY_0093300.1	0.3
BXY_0094000.1	0.3
BXY_0790200.1	0.3
BXY_0053500.1	0.31
BXY_0908500.1	0.31
BXY_1189700.1	0.31
BXY_1684100.1	0.31
BXY_0422400.1	0.32
BXY_0613300.1	0.32
BXY_1028700.1	0.33
BXY_0044700.1	0.34
BXY_0082400.1	0.34
BXY_0492000.1	0.34
BXY_1067000.1	0.34
BXY_1071500.1	0.34
BXY_0492100.1	0.35
BXY_1253100.1	0.35
BXY_0875200.1	0.36
BXY_1681500.1	0.36
BXY_0093500.1	0.37
BXY_0178100.1	0.37
BXY_0421800.1	0.37
BXY_0790000.1	0.38
BXY_0981200.1	0.39
BXY_1220800.1	0.39
BXY_1237600.1	0.39
BXY_0114200.1	0.4
BXY_0809200.1	0.4
BXY_0463400.1	0.41
BXY_0606900.1	0.42
BXY_0627500.1	0.43
BXY_0055900.1	0.44
BXY_0306200.1	0.44
BXY_0907900.1	0.44
BXY_0060800.1	0.45
BXY_0520700.1	0.45
BXY_0924700.1	0.45
BXY_0093200.1	0.46
BXY_0191500.1	0.46
BXY_0207800.1	0.46
BXY_0805000.1	0.46
BXY_1374200.1	0.46
BXY_0516700.1	0.47
BXY_1574800.1	0.47
BXY_1062400.1	0.49
BXY_1459900.1	0.49
BXY_0120200.1	0.5
BXY_0124700.1	0.5
BXY_0825900.1	0.5
BXY_0192100.1	0.51
BXY_0792000.1	0.53
BXY_1113600.1	0.53
BXY_1569700.1	0.53
BXY_0114100.1	0.54
BXY_0615700.1	0.54
BXY_0624200.1	0.55
BXY_0856300.1	0.55
BXY_1075700.1	0.55
BXY_1090800.1	0.55
BXY_0251500.1	0.56
BXY_0553300.1	0.56
BXY_0192500.1	0.58
BXY_0515900.1	0.59
BXY_0636600.1	0.59
BXY_1541700.1	0.6
BXY_0557500.1	0.61
BXY_1072000.1	0.61
BXY_0252700.1	0.62
BXY_0078500.1	0.63
BXY_0477400.1	0.63
BXY_0875600.1	0.63
BXY_1063900.1	0.63
BXY_0404000.1	0.64
BXY_0416800.1	0.65
BXY_0614300.1	0.65
BXY_1237800.1	0.65
BXY_0301300.1	0.66
BXY_0856100.1	0.66
BXY_0207600.1	0.67
BXY_1525200.1	0.68
BXY_0093400.1	0.69
BXY_0437500.1	0.69
BXY_0784600.1	0.69
BXY_0908000.1	0.69
BXY_1374300.1	0.69
BXY_0227200.1	0.7
BXY_0859400.1	0.7
BXY_1530500.1	0.7
BXY_1674500.1	0.7
BXY_0462400.1	0.72
BXY_0831600.1	0.72
BXY_1684300.1	0.72
BXY_0112100.1	0.73
BXY_1141400.1	0.74
BXY_0833600.1	0.75
BXY_1062600.1	0.75
BXY_0182900.1	0.77
BXY_0191600.1	0.77
BXY_0445600.1	0.78
BXY_0503800.1	0.8
BXY_0509000.1	0.8
BXY_1016800.1	0.8
BXY_0209600.1	0.81
BXY_1591200.1	0.82
BXY_0082300.1	0.84
BXY_0965600.1	0.85
BXY_0067100.1	0.86
BXY_0692800.1	0.86
BXY_1063800.1	0.87
BXY_0295000.1	0.88
BXY_0907600.1	0.91
BXY_0027800.1	0.93
BXY_0649000.1	0.93
BXY_1070000.1	0.93
BXY_1152500.1	0.93
BXY_0907700.1	0.94
BXY_0404600.1	0.96
BXY_0120300.1	0.97
BXY_0491800.1	0.97
BXY_0865600.1	0.98
BXY_1071300.1	0.99
BXY_0703600.1	1
BXY_0789900.1	1.01
BXY_0790100.1	1.06
BXY_0520600.1	1.07
BXY_1426400.1	1.08
BXY_1062800.1	1.11
BXY_1675300.1	1.11
BXY_0552100.1	1.13
BXY_0089100.1	1.15
BXY_0811900.1	1.15
BXY_0494100.1	1.16
BXY_0914200.1	1.18
BXY_0329900.1	1.21
BXY_0553200.1	1.23
BXY_1673400.1	1.25
BXY_0843300.1	1.26
BXY_0544600.1	1.27
BXY_1530300.1	1.28
BXY_1764400.1	1.28
BXY_0190200.1	1.3
BXY_1391400.1	1.31
BXY_0102100.1	1.32
BXY_0062700.1	1.33
BXY_1061800.1	1.33
BXY_1530400.1	1.33
BXY_0791500.1	1.36
BXY_0638400.1	1.37
BXY_1135300.1	1.38
BXY_0191800.1	1.41
BXY_0624500.1	1.42
BXY_1386700.1	1.42
BXY_0405300.1	1.49
BXY_0066700.1	1.52
BXY_1124600.1	1.56
BXY_1391700.1	1.57
BXY_0168800.1	1.58
BXY_0809300.1	1.58
BXY_1256800.1	1.59
BXY_0755400.1	1.61
BXY_0521000.1	1.63
BXY_0809100.1	1.63
BXY_0613200.1	1.64
BXY_0113400.1	1.66
BXY_0686100.1	1.67
BXY_0828800.1	1.71
BXY_0624300.1	1.72
BXY_1011000.1	1.72
BXY_0069300.1	1.73
BXY_1521500.1	1.73
BXY_1583300.1	1.73
BXY_0113900.1	1.77
BXY_0615100.1	1.8
BXY_1067300.1	1.83
BXY_0795700.1	1.85
BXY_0074500.1	1.87
BXY_1391500.1	1.92
BXY_0202300.1	1.96
BXY_1525400.1	2.02
BXY_0593200.1	2.04
BXY_0258000.1	2.05
BXY_0690200.1	2.05
BXY_0189900.1	2.06
BXY_0638800.1	2.1
BXY_0319600.1	2.15
BXY_0931500.1	2.16
BXY_0054300.1	2.19
BXY_0255800.1	2.26
BXY_1386800.1	2.28
BXY_1700500.1	2.39
BXY_0451300.1	2.45
BXY_0638900.1	2.45
BXY_0010900.1	2.46
BXY_0553500.1	2.48
BXY_0990100.1	2.52
BXY_0115800.1	2.6
BXY_1019600.1	2.64
BXY_1727600.1	2.65
BXY_1231200.1	2.66
BXY_1265300.1	2.67
BXY_0620500.1	2.68
BXY_0371400.1	2.79
BXY_0643100.1	2.83
BXY_0403700.1	2.94
BXY_0752400.1	2.98
BXY_0015800.1	3.04
BXY_0633000.1	3.1
BXY_0976600.1	3.1
BXY_1639200.1	3.18
BXY_0624400.1	3.24
BXY_0248500.1	3.31
BXY_1686700.1	3.73
BXY_1131500.1	3.75
BXY_0236700.1	3.79
BXY_0922000.1	3.81
BXY_0735300.1	3.83
BXY_1754700.1	3.85
BXY_0231700.1	3.86
BXY_1153600.1	3.88
BXY_1581000.1	3.94
BXY_0847700.1	4.01
BXY_0449000.1	4.25
BXY_0835400.1	4.34
BXY_0315800.1	4.48
BXY_1535400.1	4.52
BXY_1247300.1	4.6
BXY_1610500.1	4.63
BXY_1191300.1	4.64
BXY_0987400.1	4.67
BXY_1402000.1	4.67
BXY_1619300.1	4.76
BXY_0380200.1	4.81
BXY_0795600.1	4.84
BXY_0255700.1	4.9
BXY_1648400.1	4.91
BXY_0682300.1	4.96
BXY_0323500.1	4.97
BXY_1375800.1	5
BXY_1723400.1	5.01
BXY_0057400.1	5.29
BXY_0900800.1	5.3
BXY_0488500.1	5.41
BXY_0973700.1	5.52
BXY_1254400.1	5.69
BXY_1644000.1	5.89
BXY_0751300.1	5.92
BXY_0553800.1	5.98
BXY_0984700.1	5.99
BXY_0246000.1	6.03
BXY_0258400.1	6.1
BXY_0273000.1	6.22
BXY_1067100.1	6.38
BXY_1681400.1	6.46
BXY_1048400.1	6.58
BXY_0228100.1	6.65
BXY_1089900.1	6.72
BXY_1598600.1	6.73
BXY_1648100.1	6.96
BXY_1211200.1	7.01
BXY_0055400.1	7.04
BXY_0968200.1	7.04
BXY_1513300.1	7.14
BXY_0203000.1	7.19
BXY_0316700.1	7.31
BXY_0603900.1	7.31
BXY_0739200.1	7.49
BXY_0102000.1	7.85
BXY_0794300.1	8.11
BXY_0775000.1	8.15
BXY_0984000.1	8.27
BXY_0123300.1	8.3
BXY_0873300.1	8.59
BXY_0579000.1	8.86
BXY_0988500.1	9.42
BXY_1618200.1	9.48
BXY_0100500.1	9.51
BXY_0049500.1	9.54
BXY_0347200.1	10.35
BXY_0505900.1	10.48
BXY_0195200.1	10.8
BXY_1584700.1	10.99
BXY_1539200.1	11.21
BXY_1652100.1	11.21
BXY_0330100.1	12.18
BXY_1651300.1	12.31
BXY_1648000.1	12.59
BXY_0103400.1	13.09
BXY_0463900.1	13.55
BXY_0858800.1	13.66
BXY_1540600.1	13.98
BXY_0617000.1	14.85
BXY_1159900.1	14.91
BXY_1545600.1	15.03
BXY_0467500.1	15.2
BXY_1616600.1	15.23
BXY_0258900.1	15.31
BXY_0748000.1	16.13
BXY_1600800.1	16.27
BXY_0539500.1	17.58
BXY_0219700.1	17.81
BXY_0968100.1	18.28
BXY_0610800.1	18.91
BXY_1534100.1	19.18
BXY_0568500.1	20.31
BXY_0447400.1	21.33
BXY_0345100.1	21.82
BXY_0747400.1	22.31
BXY_0743600.1	22.54
BXY_0482800.1	22.59
BXY_1663400.1	23.63
BXY_1185200.1	25.22
BXY_1380100.1	27.04
BXY_0412100.1	27.24
BXY_1652400.1	30.19
BXY_0348300.1	32.92
BXY_0634700.1	70.27
BXY_0692300.1	121.94
BXY_0227900.1	171.7
BXY_1090900.1	893.41
