# Supplementary material for: A Reference Genome of Bursaphelenchus mucronatus Provides New Resources for Revealing Its Displacement by Pinewood Nematode
Source: Genes (Basel). 2020 May 19;11(5):570. doi: 10.3390/genes11050570 (PMC7288286; doi:10.3390/genes11050570)
Supplement: Supplementary file 1 [file genes-11-00570-s001.zip › genes-746709-supplementary/Supp-Table/Table S27.xls]

## Sheet: Table S27
Table S27. The expression of GPCRs in B. mucronatus.
Gene ID	TPM
BmChr4_8710.3_1378	0.05
BmChr2_3080.7_1854	0.09
BmChr6_2506.6_4133	0.1
BmChr5_10660.8_11734	0.12
BmChr1_9225.8_1334	0.13
BmChr2_8646.5_3859	0.14
BmChr3_8638_21788	0.14
BmChr4_8558.1_1943	0.17
BmChr1_4058.5_1272	0.18
BmChr1_977.3_15332	0.18
BmChr2_2555.9_14051	0.18
BmChr3_1830.1_9039	0.19
BmChr4_10321.2_2610	0.19
BmChr6_3120.4_3662	0.19
BmChr4_7430.1_4610	0.2
BmChr6_4048.8_7289	0.2
BmChr2_185.4_2038	0.22
BmChr3_3915_3385	0.22
BmChr4_2446_13134	0.22
BmChr3_3965.7_672	0.23
BmChr2_2775.6_1177	0.24
BmChr1_7607.9_4602	0.25
BmChr1_8524.9_4114	0.25
BmChr1_8975.5_8133	0.25
BmChr1_916.5_5002	0.26
BmChr2_9184.5_5050	0.26
BmChr1_971.8_3396	0.27
BmChr2_4521.5_1485	0.29
BmChr2_8193.6_1729	0.29
BmChr3_4384.3_2646	0.29
BmChr4_10415.8_6604	0.29
BmChr4_8719.1_6983	0.3
BmChr6_220.3_1206	0.32
BmChr6_4599.3_1916	0.32
BmChr3_3855.3_1349	0.34
BmChr3_7283.1_4104	0.34
BmChr4_3276_1817	0.34
BmChr6_4597.7_1494	0.34
BmChr4_8439.8_1722	0.36
BmChr5_1240.9_2264	0.36
BmChr3_10945_4681	0.37
BmChr2_745.4_15028	0.38
BmChr4_3347.1_1790	0.38
BmChr6_2107.9_7558	0.39
BmChr1_8985.7_28958	0.4
BmScaffold58_0.9_12160	0.4
BmChr2_2773.9_1360	0.41
BmChr4_8731.2_2538	0.41
BmChr4_8437.1_1413	0.44
BmChr3_4381.6_1185	0.46
BmChr3_8670.3_2229	0.46
BmChr4_11163.8_3227	0.46
BmScaffold7_98.2_5353	0.46
BmChr2_4294.6_2094	0.47
BmChr5_1948.2_13473	0.48
BmChr4_8429.2_1539	0.49
BmChr2_739.4_3593	0.54
BmChr2_649.3_3650	0.55
BmChr2_2540.5_1695	0.58
BmChr4_10773_8950	0.58
BmChr1_5034_2307	0.6
BmChr5_7540.1_4317	0.6
BmChr2_2535.6_2245	0.61
BmChr3_3288.9_2544	0.64
BmChr2_6736.2_1546	0.74
BmChr2_2111.4_2883	0.75
BmChr1_3734.3_9943	0.77
BmChr4_3036.2_1371	0.8
BmChr5_11027_4803	0.81
BmChr5_4233.1_8648	0.85
BmChr1_7161_411	0.87
BmChr6_4249.9_5151	0.87
BmChr6_3705.4_15811	0.89
BmChr2_1208.8_3175	0.9
BmChr5_459.1_5772	0.93
BmChr5_4365.3_10401	1.01
BmChr6_4927.6_3511	1.05
BmChr4_495.5_2480	1.06
BmChr3_3963.2_1705	1.07
BmChr2_1755.2_3075	1.09
BmChr1_10780.1_6556	1.1
BmChr2_7360.7_1511	1.1
BmChr6_4356.1_7996	1.21
BmChr4_10057.9_10769	1.23
BmChr1_7381.3_4580	1.25
BmChr1_10364.2_3651	1.33
BmChr1_8319.4_8682	1.33
BmChr5_7820.4_18494	1.34
BmChr6_4398.9_2384	1.35
BmChr4_4317_2723	1.36
BmChr5_7888.2_9779	1.39
BmChr1_339.2_4007	1.43
BmChr5_307.2_2340	1.46
BmChr2_2148.4_13413	1.54
BmChr5_6535.4_1753	1.6
BmScaffold3_6.1_28347	1.6
BmChr4_8782.5_1881	1.64
BmChr4_2086.2_3279	1.67
BmChr6_3984.3_7112	1.69
BmChr3_3499.2_5540	1.7
BmChr4_3434.7_3671	1.85
BmChr4_11426.5_1909	1.99
BmChr6_8020.9_1335	2.03
BmChr2_2989.6_22111	2.15
BmChr6_8110_2973	2.21
BmScaffold9_80.7_3191	2.21
BmChr6_5455.3_1331	2.3
BmChr2_8607.5_5630	2.34
BmScaffold34_7.1_4022	2.35
BmChr2_4705.4_1431	2.37
BmChr6_5175.8_2528	2.56
BmChr3_3659.9_4578	2.81
BmChr1_11116.5_7025	2.88
BmChr6_370.5_1471	2.92
BmChr6_3170.8_3447	2.93
BmChr5_4447.3_1816	3.01
BmChr4_7786.9_1637	3.17
BmChr5_3979.3_2898	3.21
BmChr4_1730_2995	3.27
BmChr1_11077.1_16925	3.31
BmScaffold56_8.4_2099	3.47
BmChr6_4619.1_1975	3.59
BmChr2_1596_47178	4.02
BmChr6_2413.2_4471	4.14
BmChr3_7248.4_3311	4.23
BmChr6_7038.6_4985	4.5
BmChr2_5719.6_2989	4.93
BmChr5_1254.3_3213	5.15
BmChr6_7282.8_1500	5.41
BmChr5_3372.2_1511	5.57
BmChr3_219.5_6580	5.72
BmChr1_6500_1903	6.31
BmChr6_8815.2_3606	6.4
BmChr4_2842.1_2098	6.46
BmChr6_8133.6_8848	6.58
BmChr5_5590.3_2170	7.12
BmChr3_4169.4_3096	7.45
BmChr6_4475.3_11764	7.7
BmChr5_8707.1_2619	8.65
BmChr5_4476.4_2994	9.19
BmChr2_10016.3_4483	9.37
BmChr1_5409.2_2255	9.53
BmChr4_2198.1_29419	10.18
BmChr2_9592.7_2849	10.57
BmChr5_313.6_7200	11.17
BmChr3_8172.1_1605	11.55
BmChr1_8664.4_5745	12.06
BmChr6_5409.1_4660	12.23
BmChr6_8365.3_4356	12.67
BmChr4_9151.3_2641	12.7
BmChr1_8951_2868	13.15
BmChr4_4298.6_1938	14.88
BmChr5_676.2_7754	18.28
BmChr5_5660.2_3880	20.52
BmChr1_7149.5_4758	21.1
BmChr6_386.4_21476	23
BmChr4_2325.8_11040	23.43
BmChr4_7652_2515	26.35
BmChr2_5973.8_5845	27.54
BmChr2_5640.1_4555	31.32
BmChr6_4335.1_5880	36.41
BmChr3_8090.6_6660	37.79
BmChr4_6124.6_11443	37.79
BmChr3_11482.4_8504	38.6
BmChr5_6720.6_2161	39.4
BmChr2_5846.5_1482	42.92
BmChr2_3720.9_6601	44.5
BmChr4_10069.6_4585	50.33
BmChr1_4466.6_6973	70.18
BmChr3_1749.1_11251	112.81
BmChr1_3807.6_6653	113.54
