# Supplementary material for: A Reference Genome of Bursaphelenchus mucronatus Provides New Resources for Revealing Its Displacement by Pinewood Nematode
Source: Genes (Basel). 2020 May 19;11(5):570. doi: 10.3390/genes11050570 (PMC7288286; doi:10.3390/genes11050570)
Supplement: Supplementary file 1 [file genes-11-00570-s001.zip › genes-746709-supplementary/Supp-Table/Table S25.xls]

## Sheet: Table S23
Table S25. TMHMM annotation of GPCR genes of B. xylophilus.
Gene ID	TMHMM annotation
BXY_0553500.1	Region of a membrane-bound protein predicted to be embedded in the membrane.
BXY_1684200.1	Region of a membrane-bound protein predicted to be embedded in the membrane.
BXY_0069300.1	Region of a membrane-bound protein predicted to be embedded in the membrane.
BXY_0066700.1	Region of a membrane-bound protein predicted to be embedded in the membrane.
BXY_0900800.1	Region of a membrane-bound protein predicted to be embedded in the membrane.
BXY_1618200.1	Region of a membrane-bound protein predicted to be embedded in the membrane.
BXY_0973700.1	Region of a membrane-bound protein predicted to be embedded in the membrane.
BXY_0520200.1	Region of a membrane-bound protein predicted to be embedded in the membrane.
BXY_0254500.1	Region of a membrane-bound protein predicted to be embedded in the membrane.
BXY_0191500.1	Region of a membrane-bound protein predicted to be embedded in the membrane.
BXY_0516600.1	Region of a membrane-bound protein predicted to be embedded in the membrane.
BXY_0316700.1	Region of a membrane-bound protein predicted to be embedded in the membrane.
BXY_0755400.1	Region of a membrane-bound protein predicted to be embedded in the membrane.
BXY_0202300.1	Region of a membrane-bound protein predicted to be embedded in the membrane.
BXY_1215300.1	Region of a membrane-bound protein predicted to be embedded in the membrane.
BXY_0907200.1	Region of a membrane-bound protein predicted to be embedded in the membrane.
BXY_0445600.1	Region of a membrane-bound protein predicted to be embedded in the membrane.
BXY_1028800.1	Region of a membrane-bound protein predicted to be embedded in the membrane.
BXY_0093700.1	Region of a membrane-bound protein predicted to be embedded in the membrane.
BXY_0875400.1	Region of a membrane-bound protein predicted to be embedded in the membrane.
BXY_0831600.1	Region of a membrane-bound protein predicted to be embedded in the membrane.
BXY_1090900.1	Region of a membrane-bound protein predicted to be embedded in the membrane.
BXY_0643100.1	Region of a membrane-bound protein predicted to be embedded in the membrane.
BXY_0404000.1	Region of a membrane-bound protein predicted to be embedded in the membrane.
BXY_0692700.1	Region of a membrane-bound protein predicted to be embedded in the membrane.
BXY_0422200.1	Region of a membrane-bound protein predicted to be embedded in the membrane.
BXY_1453900.1	Region of a membrane-bound protein predicted to be embedded in the membrane.
BXY_0067100.1	Region of a membrane-bound protein predicted to be embedded in the membrane.
BXY_1648100.1	Region of a membrane-bound protein predicted to be embedded in the membrane.
BXY_0865600.1	Region of a membrane-bound protein predicted to be embedded in the membrane.
BXY_0516500.1	Region of a membrane-bound protein predicted to be embedded in the membrane.
BXY_0182900.1	Region of a membrane-bound protein predicted to be embedded in the membrane.
BXY_0067000.1	Region of a membrane-bound protein predicted to be embedded in the membrane.
BXY_0123300.1	Region of a membrane-bound protein predicted to be embedded in the membrane.
BXY_0825600.1	Region of a membrane-bound protein predicted to be embedded in the membrane.
BXY_0908500.1	Region of a membrane-bound protein predicted to be embedded in the membrane.
BXY_1087600.1	Region of a membrane-bound protein predicted to be embedded in the membrane.
BXY_0941000.1	Region of a membrane-bound protein predicted to be embedded in the membrane.
BXY_1681400.1	Region of a membrane-bound protein predicted to be embedded in the membrane.
BXY_0203000.1	Region of a membrane-bound protein predicted to be embedded in the membrane.
BXY_1062400.1	Region of a membrane-bound protein predicted to be embedded in the membrane.
BXY_1723400.1	Region of a membrane-bound protein predicted to be embedded in the membrane.
BXY_1674400.1	Region of a membrane-bound protein predicted to be embedded in the membrane.
BXY_0089100.1	Region of a membrane-bound protein predicted to be embedded in the membrane.
BXY_0494300.1	Region of a membrane-bound protein predicted to be embedded in the membrane.
BXY_1270100.1	Region of a membrane-bound protein predicted to be embedded in the membrane.
BXY_0464500.1	Region of a membrane-bound protein predicted to be embedded in the membrane.
BXY_0099900.1	Region of a membrane-bound protein predicted to be embedded in the membrane.
BXY_0987400.1	Region of a membrane-bound protein predicted to be embedded in the membrane.
BXY_1681600.1	Region of a membrane-bound protein predicted to be embedded in the membrane.
BXY_0100000.1	Region of a membrane-bound protein predicted to be embedded in the membrane.
BXY_1540800.1	Region of a membrane-bound protein predicted to be embedded in the membrane.
BXY_1346600.1	Region of a membrane-bound protein predicted to be embedded in the membrane.
BXY_0525100.1	Region of a membrane-bound protein predicted to be embedded in the membrane.
BXY_0251500.1	Region of a membrane-bound protein predicted to be embedded in the membrane.
BXY_0775000.1	Region of a membrane-bound protein predicted to be embedded in the membrane.
BXY_0636600.1	Region of a membrane-bound protein predicted to be embedded in the membrane.
BXY_1391800.1	Region of a membrane-bound protein predicted to be embedded in the membrane.
BXY_0521200.1	Region of a membrane-bound protein predicted to be embedded in the membrane.
BXY_1071500.1	Region of a membrane-bound protein predicted to be embedded in the membrane.
BXY_0077900.1	Region of a membrane-bound protein predicted to be embedded in the membrane.
BXY_0516800.1	Region of a membrane-bound protein predicted to be embedded in the membrane.
BXY_0792000.1	Region of a membrane-bound protein predicted to be embedded in the membrane.
BXY_1652400.1	Region of a membrane-bound protein predicted to be embedded in the membrane.
BXY_0649100.1	Region of a membrane-bound protein predicted to be embedded in the membrane.
BXY_0924700.1	Region of a membrane-bound protein predicted to be embedded in the membrane.
BXY_0654900.1	Region of a membrane-bound protein predicted to be embedded in the membrane.
BXY_0405500.1	Region of a membrane-bound protein predicted to be embedded in the membrane.
BXY_0093100.1	Region of a membrane-bound protein predicted to be embedded in the membrane.
BXY_0082400.1	Region of a membrane-bound protein predicted to be embedded in the membrane.
BXY_0102000.1	Region of a membrane-bound protein predicted to be embedded in the membrane.
BXY_0015800.1	Region of a membrane-bound protein predicted to be embedded in the membrane.
BXY_0113900.1	Region of a membrane-bound protein predicted to be embedded in the membrane.
BXY_1402000.1	Region of a membrane-bound protein predicted to be embedded in the membrane.
BXY_1163200.1	Region of a membrane-bound protein predicted to be embedded in the membrane.
BXY_1256800.1	Region of a membrane-bound protein predicted to be embedded in the membrane.
BXY_0557100.1	Region of a membrane-bound protein predicted to be embedded in the membrane.
BXY_1364800.1	Region of a membrane-bound protein predicted to be embedded in the membrane.
BXY_0687700.1	Region of a membrane-bound protein predicted to be embedded in the membrane.
BXY_0492000.1	Region of a membrane-bound protein predicted to be embedded in the membrane.
BXY_1391600.1	Region of a membrane-bound protein predicted to be embedded in the membrane.
BXY_1236600.1	Region of a membrane-bound protein predicted to be embedded in the membrane.
BXY_0231700.1	Region of a membrane-bound protein predicted to be embedded in the membrane.
BXY_1325000.1	Region of a membrane-bound protein predicted to be embedded in the membrane.
BXY_0192500.1	Region of a membrane-bound protein predicted to be embedded in the membrane.
BXY_1253100.1	Region of a membrane-bound protein predicted to be embedded in the membrane.
BXY_0106100.1	Region of a membrane-bound protein predicted to be embedded in the membrane.
BXY_0477600.1	Region of a membrane-bound protein predicted to be embedded in the membrane.
BXY_0255900.1	Region of a membrane-bound protein predicted to be embedded in the membrane.
BXY_1648000.1	Region of a membrane-bound protein predicted to be embedded in the membrane.
BXY_0079200.1	Region of a membrane-bound protein predicted to be embedded in the membrane.
BXY_0633000.1	Region of a membrane-bound protein predicted to be embedded in the membrane.
BXY_0856300.1	Region of a membrane-bound protein predicted to be embedded in the membrane.
BXY_0106600.1	Region of a membrane-bound protein predicted to be embedded in the membrane.
BXY_0520900.1	Region of a membrane-bound protein predicted to be embedded in the membrane.
BXY_0638900.1	Region of a membrane-bound protein predicted to be embedded in the membrane.
BXY_0613700.1	Region of a membrane-bound protein predicted to be embedded in the membrane.
BXY_1013400.1	Region of a membrane-bound protein predicted to be embedded in the membrane.
BXY_0295000.1	Region of a membrane-bound protein predicted to be embedded in the membrane.
BXY_1141600.1	Region of a membrane-bound protein predicted to be embedded in the membrane.
BXY_0093300.1	Region of a membrane-bound protein predicted to be embedded in the membrane.
BXY_0875600.1	Region of a membrane-bound protein predicted to be embedded in the membrane.
BXY_0446200.1	Region of a membrane-bound protein predicted to be embedded in the membrane.
BXY_0301400.1	Region of a membrane-bound protein predicted to be embedded in the membrane.
BXY_1087900.1	Region of a membrane-bound protein predicted to be embedded in the membrane.
BXY_0204000.1	Region of a membrane-bound protein predicted to be embedded in the membrane.
BXY_0252700.1	Region of a membrane-bound protein predicted to be embedded in the membrane.
BXY_1530500.1	Region of a membrane-bound protein predicted to be embedded in the membrane.
BXY_0462400.1	Region of a membrane-bound protein predicted to be embedded in the membrane.
BXY_0185100.1	Region of a membrane-bound protein predicted to be embedded in the membrane.
BXY_0768500.1	Region of a membrane-bound protein predicted to be embedded in the membrane.
BXY_0620500.1	Region of a membrane-bound protein predicted to be embedded in the membrane.
BXY_1600800.1	Region of a membrane-bound protein predicted to be embedded in the membrane.
BXY_1062500.1	Region of a membrane-bound protein predicted to be embedded in the membrane.
BXY_1061900.1	Region of a membrane-bound protein predicted to be embedded in the membrane.
BXY_1541400.1	Region of a membrane-bound protein predicted to be embedded in the membrane.
BXY_0553800.1	Region of a membrane-bound protein predicted to be embedded in the membrane.
BXY_0092900.1	Region of a membrane-bound protein predicted to be embedded in the membrane.
BXY_0968100.1	Region of a membrane-bound protein predicted to be embedded in the membrane.
BXY_0613600.1	Region of a membrane-bound protein predicted to be embedded in the membrane.
BXY_1159900.1	Region of a membrane-bound protein predicted to be embedded in the membrane.
BXY_0520800.1	Region of a membrane-bound protein predicted to be embedded in the membrane.
BXY_0961000.1	Region of a membrane-bound protein predicted to be embedded in the membrane.
BXY_0404600.1	Region of a membrane-bound protein predicted to be embedded in the membrane.
BXY_1535400.1	Region of a membrane-bound protein predicted to be embedded in the membrane.
BXY_0825900.1	Region of a membrane-bound protein predicted to be embedded in the membrane.
BXY_1727600.1	Region of a membrane-bound protein predicted to be embedded in the membrane.
BXY_1661000.1	Region of a membrane-bound protein predicted to be embedded in the membrane.
BXY_0492100.1	Region of a membrane-bound protein predicted to be embedded in the membrane.
BXY_0976600.1	Region of a membrane-bound protein predicted to be embedded in the membrane.
BXY_1540600.1	Region of a membrane-bound protein predicted to be embedded in the membrane.
BXY_0520700.1	Region of a membrane-bound protein predicted to be embedded in the membrane.
BXY_0551700.1	Region of a membrane-bound protein predicted to be embedded in the membrane.
BXY_1374300.1	Region of a membrane-bound protein predicted to be embedded in the membrane.
BXY_0873300.1	Region of a membrane-bound protein predicted to be embedded in the membrane.
BXY_1525500.1	Region of a membrane-bound protein predicted to be embedded in the membrane.
BXY_0747400.1	Region of a membrane-bound protein predicted to be embedded in the membrane.
BXY_0907900.1	Region of a membrane-bound protein predicted to be embedded in the membrane.
BXY_0027800.1	Region of a membrane-bound protein predicted to be embedded in the membrane.
BXY_0638800.1	Region of a membrane-bound protein predicted to be embedded in the membrane.
BXY_0514800.1	Region of a membrane-bound protein predicted to be embedded in the membrane.
BXY_0093200.1	Region of a membrane-bound protein predicted to be embedded in the membrane.
BXY_0856400.1	Region of a membrane-bound protein predicted to be embedded in the membrane.
BXY_1440300.1	Region of a membrane-bound protein predicted to be embedded in the membrane.
BXY_0330900.1	Region of a membrane-bound protein predicted to be embedded in the membrane.
BXY_0445700.1	Region of a membrane-bound protein predicted to be embedded in the membrane.
BXY_0106800.1	Region of a membrane-bound protein predicted to be embedded in the membrane.
BXY_0494100.1	Region of a membrane-bound protein predicted to be embedded in the membrane.
BXY_0690200.1	Region of a membrane-bound protein predicted to be embedded in the membrane.
BXY_0099500.1	Region of a membrane-bound protein predicted to be embedded in the membrane.
BXY_0924600.1	Region of a membrane-bound protein predicted to be embedded in the membrane.
BXY_0124700.1	Region of a membrane-bound protein predicted to be embedded in the membrane.
BXY_0686100.1	Region of a membrane-bound protein predicted to be embedded in the membrane.
BXY_0856500.1	Region of a membrane-bound protein predicted to be embedded in the membrane.
BXY_0092400.1	Region of a membrane-bound protein predicted to be embedded in the membrane.
BXY_0579000.1	Region of a membrane-bound protein predicted to be embedded in the membrane.
BXY_0301300.1	Region of a membrane-bound protein predicted to be embedded in the membrane.
BXY_1070000.1	Region of a membrane-bound protein predicted to be embedded in the membrane.
BXY_1418500.1	Region of a membrane-bound protein predicted to be embedded in the membrane.
BXY_1251300.1	Region of a membrane-bound protein predicted to be embedded in the membrane.
BXY_0482000.1	Region of a membrane-bound protein predicted to be embedded in the membrane.
BXY_1067300.1	Region of a membrane-bound protein predicted to be embedded in the membrane.
BXY_1591200.1	Region of a membrane-bound protein predicted to be embedded in the membrane.
BXY_0613800.1	Region of a membrane-bound protein predicted to be embedded in the membrane.
BXY_1079200.1	Region of a membrane-bound protein predicted to be embedded in the membrane.
BXY_1155200.1	Region of a membrane-bound protein predicted to be embedded in the membrane.
BXY_0940900.1	Region of a membrane-bound protein predicted to be embedded in the membrane.
BXY_1135300.1	Region of a membrane-bound protein predicted to be embedded in the membrane.
BXY_1209600.1	Region of a membrane-bound protein predicted to be embedded in the membrane.
BXY_1263900.1	Region of a membrane-bound protein predicted to be embedded in the membrane.
BXY_0541000.1	Region of a membrane-bound protein predicted to be embedded in the membrane.
BXY_0175200.1	Region of a membrane-bound protein predicted to be embedded in the membrane.
BXY_0653900.1	Region of a membrane-bound protein predicted to be embedded in the membrane.
BXY_0106500.1	Region of a membrane-bound protein predicted to be embedded in the membrane.
BXY_1619300.1	Region of a membrane-bound protein predicted to be embedded in the membrane.
BXY_0488500.1	Region of a membrane-bound protein predicted to be embedded in the membrane.
BXY_0219700.1	Region of a membrane-bound protein predicted to be embedded in the membrane.
BXY_0113400.1	Region of a membrane-bound protein predicted to be embedded in the membrane.
BXY_0749700.1	Region of a membrane-bound protein predicted to be embedded in the membrane.
BXY_1681700.1	Region of a membrane-bound protein predicted to be embedded in the membrane.
BXY_0833600.1	Region of a membrane-bound protein predicted to be embedded in the membrane.
BXY_1162900.1	Region of a membrane-bound protein predicted to be embedded in the membrane.
BXY_0569400.1	Region of a membrane-bound protein predicted to be embedded in the membrane.
BXY_0094100.1	Region of a membrane-bound protein predicted to be embedded in the membrane.
BXY_0078500.1	Region of a membrane-bound protein predicted to be embedded in the membrane.
BXY_0810000.1	Region of a membrane-bound protein predicted to be embedded in the membrane.
BXY_1072300.1	Region of a membrane-bound protein predicted to be embedded in the membrane.
BXY_1009600.1	Region of a membrane-bound protein predicted to be embedded in the membrane.
BXY_0965600.1	Region of a membrane-bound protein predicted to be embedded in the membrane.
BXY_0273000.1	Region of a membrane-bound protein predicted to be embedded in the membrane.
BXY_0463400.1	Region of a membrane-bound protein predicted to be embedded in the membrane.
BXY_0437500.1	Region of a membrane-bound protein predicted to be embedded in the membrane.
BXY_1618400.1	Region of a membrane-bound protein predicted to be embedded in the membrane.
BXY_0258900.1	Region of a membrane-bound protein predicted to be embedded in the membrane.
BXY_0825700.1	Region of a membrane-bound protein predicted to be embedded in the membrane.
BXY_0811900.1	Region of a membrane-bound protein predicted to be embedded in the membrane.
BXY_0506200.1	Region of a membrane-bound protein predicted to be embedded in the membrane.
BXY_0827300.1	Region of a membrane-bound protein predicted to be embedded in the membrane.
BXY_0907700.1	Region of a membrane-bound protein predicted to be embedded in the membrane.
BXY_0688800.1	Region of a membrane-bound protein predicted to be embedded in the membrane.
BXY_0252600.1	Region of a membrane-bound protein predicted to be embedded in the membrane.
BXY_0168100.1	Region of a membrane-bound protein predicted to be embedded in the membrane.
BXY_0184800.1	Region of a membrane-bound protein predicted to be embedded in the membrane.
BXY_0060800.1	Region of a membrane-bound protein predicted to be embedded in the membrane.
BXY_0252200.1	Region of a membrane-bound protein predicted to be embedded in the membrane.
BXY_0446100.1	Region of a membrane-bound protein predicted to be embedded in the membrane.
BXY_1391500.1	Region of a membrane-bound protein predicted to be embedded in the membrane.
BXY_0624500.1	Region of a membrane-bound protein predicted to be embedded in the membrane.
BXY_0055400.1	Region of a membrane-bound protein predicted to be embedded in the membrane.
BXY_0095500.1	Region of a membrane-bound protein predicted to be embedded in the membrane.
BXY_1124600.1	Region of a membrane-bound protein predicted to be embedded in the membrane.
BXY_1218900.1	Region of a membrane-bound protein predicted to be embedded in the membrane.
BXY_1648400.1	Region of a membrane-bound protein predicted to be embedded in the membrane.
BXY_0345100.1	Region of a membrane-bound protein predicted to be embedded in the membrane.
BXY_0191800.1	Region of a membrane-bound protein predicted to be embedded in the membrane.
BXY_0252300.1	Region of a membrane-bound protein predicted to be embedded in the membrane.
BXY_1241700.1	Region of a membrane-bound protein predicted to be embedded in the membrane.
BXY_1525400.1	Region of a membrane-bound protein predicted to be embedded in the membrane.
BXY_1426400.1	Region of a membrane-bound protein predicted to be embedded in the membrane.
BXY_0082300.1	Region of a membrane-bound protein predicted to be embedded in the membrane.
BXY_0940800.1	Region of a membrane-bound protein predicted to be embedded in the membrane.
BXY_1754700.1	Region of a membrane-bound protein predicted to be embedded in the membrane.
BXY_0371400.1	Region of a membrane-bound protein predicted to be embedded in the membrane.
BXY_1205000.1	Region of a membrane-bound protein predicted to be embedded in the membrane.
BXY_1072200.1	Region of a membrane-bound protein predicted to be embedded in the membrane.
BXY_0907500.1	Region of a membrane-bound protein predicted to be embedded in the membrane.
BXY_1459900.1	Region of a membrane-bound protein predicted to be embedded in the membrane.
BXY_0553100.1	Region of a membrane-bound protein predicted to be embedded in the membrane.
BXY_1232400.1	Region of a membrane-bound protein predicted to be embedded in the membrane.
BXY_1063700.1	Region of a membrane-bound protein predicted to be embedded in the membrane.
BXY_1152500.1	Region of a membrane-bound protein predicted to be embedded in the membrane.
BXY_0624400.1	Region of a membrane-bound protein predicted to be embedded in the membrane.
BXY_0460400.1	Region of a membrane-bound protein predicted to be embedded in the membrane.
BXY_0405300.1	Region of a membrane-bound protein predicted to be embedded in the membrane.
BXY_1062600.1	Region of a membrane-bound protein predicted to be embedded in the membrane.
BXY_1541200.1	Region of a membrane-bound protein predicted to be embedded in the membrane.
BXY_0258400.1	Region of a membrane-bound protein predicted to be embedded in the membrane.
BXY_0907600.1	Region of a membrane-bound protein predicted to be embedded in the membrane.
BXY_1678100.1	Region of a membrane-bound protein predicted to be embedded in the membrane.
BXY_0100500.1	Region of a membrane-bound protein predicted to be embedded in the membrane.
BXY_0515900.1	Region of a membrane-bound protein predicted to be embedded in the membrane.
BXY_0074500.1	Region of a membrane-bound protein predicted to be embedded in the membrane.
BXY_0189900.1	Region of a membrane-bound protein predicted to be embedded in the membrane.
BXY_0192100.1	Region of a membrane-bound protein predicted to be embedded in the membrane.
BXY_1240400.1	Region of a membrane-bound protein predicted to be embedded in the membrane.
BXY_0348300.1	Region of a membrane-bound protein predicted to be embedded in the membrane.
BXY_0330100.1	Region of a membrane-bound protein predicted to be embedded in the membrane.
BXY_0984000.1	Region of a membrane-bound protein predicted to be embedded in the membrane.
BXY_0106200.1	Region of a membrane-bound protein predicted to be embedded in the membrane.
BXY_1670600.1	Region of a membrane-bound protein predicted to be embedded in the membrane.
BXY_0236700.1	Region of a membrane-bound protein predicted to be embedded in the membrane.
BXY_0114000.1	Region of a membrane-bound protein predicted to be embedded in the membrane.
BXY_0190400.1	Region of a membrane-bound protein predicted to be embedded in the membrane.
BXY_0752400.1	Region of a membrane-bound protein predicted to be embedded in the membrane.
BXY_1507700.1	Region of a membrane-bound protein predicted to be embedded in the membrane.
BXY_0066100.1	Region of a membrane-bound protein predicted to be embedded in the membrane.
BXY_0858800.1	Region of a membrane-bound protein predicted to be embedded in the membrane.
BXY_0449000.1	Region of a membrane-bound protein predicted to be embedded in the membrane.
BXY_1028700.1	Region of a membrane-bound protein predicted to be embedded in the membrane.
BXY_0825000.1	Region of a membrane-bound protein predicted to be embedded in the membrane.
BXY_0486800.1	Region of a membrane-bound protein predicted to be embedded in the membrane.
BXY_1639200.1	Region of a membrane-bound protein predicted to be embedded in the membrane.
BXY_0791500.1	Region of a membrane-bound protein predicted to be embedded in the membrane.
BXY_0444900.1	Region of a membrane-bound protein predicted to be embedded in the membrane.
BXY_1680500.1	Region of a membrane-bound protein predicted to be embedded in the membrane.
BXY_1048400.1	Region of a membrane-bound protein predicted to be embedded in the membrane.
BXY_1686700.1	Region of a membrane-bound protein predicted to be embedded in the membrane.
BXY_1584700.1	Region of a membrane-bound protein predicted to be embedded in the membrane.
BXY_1063900.1	Region of a membrane-bound protein predicted to be embedded in the membrane.
BXY_0460300.1	Region of a membrane-bound protein predicted to be embedded in the membrane.
BXY_1011000.1	Region of a membrane-bound protein predicted to be embedded in the membrane.
BXY_0825800.1	Region of a membrane-bound protein predicted to be embedded in the membrane.
BXY_0557500.1	Region of a membrane-bound protein predicted to be embedded in the membrane.
BXY_1574800.1	Region of a membrane-bound protein predicted to be embedded in the membrane.
BXY_0848100.1	Region of a membrane-bound protein predicted to be embedded in the membrane.
BXY_1513700.1	Region of a membrane-bound protein predicted to be embedded in the membrane.
BXY_1612200.1	Region of a membrane-bound protein predicted to be embedded in the membrane.
BXY_0462500.1	Region of a membrane-bound protein predicted to be embedded in the membrane.
BXY_1220800.1	Region of a membrane-bound protein predicted to be embedded in the membrane.
BXY_0114100.1	Region of a membrane-bound protein predicted to be embedded in the membrane.
BXY_1763000.1	Region of a membrane-bound protein predicted to be embedded in the membrane.
BXY_0191900.1	Region of a membrane-bound protein predicted to be embedded in the membrane.
BXY_1265300.1	Region of a membrane-bound protein predicted to be embedded in the membrane.
BXY_1682500.1	Region of a membrane-bound protein predicted to be embedded in the membrane.
BXY_1469200.1	Region of a membrane-bound protein predicted to be embedded in the membrane.
BXY_1231200.1	Region of a membrane-bound protein predicted to be embedded in the membrane.
BXY_1272200.1	Region of a membrane-bound protein predicted to be embedded in the membrane.
BXY_1521500.1	Region of a membrane-bound protein predicted to be embedded in the membrane.
BXY_0204200.1	Region of a membrane-bound protein predicted to be embedded in the membrane.
BXY_0099700.1	Region of a membrane-bound protein predicted to be embedded in the membrane.
BXY_0790100.1	Region of a membrane-bound protein predicted to be embedded in the membrane.
BXY_0521100.1	Region of a membrane-bound protein predicted to be embedded in the membrane.
BXY_0380200.1	Region of a membrane-bound protein predicted to be embedded in the membrane.
BXY_1072100.1	Region of a membrane-bound protein predicted to be embedded in the membrane.
BXY_1028600.1	Region of a membrane-bound protein predicted to be embedded in the membrane.
BXY_0228100.1	Region of a membrane-bound protein predicted to be embedded in the membrane.
BXY_0638400.1	Region of a membrane-bound protein predicted to be embedded in the membrane.
BXY_0798700.1	Region of a membrane-bound protein predicted to be embedded in the membrane.
BXY_1644000.1	Region of a membrane-bound protein predicted to be embedded in the membrane.
BXY_0422400.1	Region of a membrane-bound protein predicted to be embedded in the membrane.
BXY_1566500.1	Region of a membrane-bound protein predicted to be embedded in the membrane.
BXY_0445400.1	Region of a membrane-bound protein predicted to be embedded in the membrane.
BXY_0906100.1	Region of a membrane-bound protein predicted to be embedded in the membrane.
BXY_0610300.1	Region of a membrane-bound protein predicted to be embedded in the membrane.
BXY_1013300.1	Region of a membrane-bound protein predicted to be embedded in the membrane.
BXY_1024600.1	Region of a membrane-bound protein predicted to be embedded in the membrane.
BXY_1163100.1	Region of a membrane-bound protein predicted to be embedded in the membrane.
BXY_0463900.1	Region of a membrane-bound protein predicted to be embedded in the membrane.
BXY_1071800.1	Region of a membrane-bound protein predicted to be embedded in the membrane.
BXY_1141400.1	Region of a membrane-bound protein predicted to be embedded in the membrane.
BXY_0062300.1	Region of a membrane-bound protein predicted to be embedded in the membrane.
BXY_0859400.1	Region of a membrane-bound protein predicted to be embedded in the membrane.
BXY_1569700.1	Region of a membrane-bound protein predicted to be embedded in the membrane.
BXY_1013200.1	Region of a membrane-bound protein predicted to be embedded in the membrane.
BXY_1062800.1	Region of a membrane-bound protein predicted to be embedded in the membrane.
BXY_0445500.1	Region of a membrane-bound protein predicted to be embedded in the membrane.
BXY_0614200.1	Region of a membrane-bound protein predicted to be embedded in the membrane.
BXY_0627500.1	Region of a membrane-bound protein predicted to be embedded in the membrane.
BXY_0062200.1	Region of a membrane-bound protein predicted to be embedded in the membrane.
BXY_0445300.1	Region of a membrane-bound protein predicted to be embedded in the membrane.
BXY_0319600.1	Region of a membrane-bound protein predicted to be embedded in the membrane.
BXY_0347200.1	Region of a membrane-bound protein predicted to be embedded in the membrane.
BXY_1677100.1	Region of a membrane-bound protein predicted to be embedded in the membrane.
BXY_0477400.1	Region of a membrane-bound protein predicted to be embedded in the membrane.
BXY_0692300.1	Region of a membrane-bound protein predicted to be embedded in the membrane.
BXY_1681500.1	Region of a membrane-bound protein predicted to be embedded in the membrane.
BXY_0178100.1	Region of a membrane-bound protein predicted to be embedded in the membrane.
BXY_0185200.1	Region of a membrane-bound protein predicted to be embedded in the membrane.
BXY_1067100.1	Region of a membrane-bound protein predicted to be embedded in the membrane.
BXY_0445200.1	Region of a membrane-bound protein predicted to be embedded in the membrane.
BXY_0847700.1	Region of a membrane-bound protein predicted to be embedded in the membrane.
BXY_1245300.1	Region of a membrane-bound protein predicted to be embedded in the membrane.
BXY_0988500.1	Region of a membrane-bound protein predicted to be embedded in the membrane.
BXY_0114200.1	Region of a membrane-bound protein predicted to be embedded in the membrane.
BXY_1616600.1	Region of a membrane-bound protein predicted to be embedded in the membrane.
BXY_0875300.1	Region of a membrane-bound protein predicted to be embedded in the membrane.
BXY_0254600.1	Region of a membrane-bound protein predicted to be embedded in the membrane.
BXY_1141500.1	Region of a membrane-bound protein predicted to be embedded in the membrane.
BXY_0491800.1	Region of a membrane-bound protein predicted to be embedded in the membrane.
BXY_1386800.1	Region of a membrane-bound protein predicted to be embedded in the membrane.
BXY_0099400.1	Region of a membrane-bound protein predicted to be embedded in the membrane.
BXY_0062700.1	Region of a membrane-bound protein predicted to be embedded in the membrane.
BXY_0467500.1	Region of a membrane-bound protein predicted to be embedded in the membrane.
BXY_0509000.1	Region of a membrane-bound protein predicted to be embedded in the membrane.
BXY_0347400.1	Region of a membrane-bound protein predicted to be embedded in the membrane.
BXY_1317100.1	Region of a membrane-bound protein predicted to be embedded in the membrane.
BXY_0056300.1	Region of a membrane-bound protein predicted to be embedded in the membrane.
BXY_0613900.1	Region of a membrane-bound protein predicted to be embedded in the membrane.
BXY_1284200.1	Region of a membrane-bound protein predicted to be embedded in the membrane.
BXY_1311800.1	Region of a membrane-bound protein predicted to be embedded in the membrane.
BXY_1223600.1	Region of a membrane-bound protein predicted to be embedded in the membrane.
BXY_1365500.1	Region of a membrane-bound protein predicted to be embedded in the membrane.
BXY_0099800.1	Region of a membrane-bound protein predicted to be embedded in the membrane.
BXY_0743600.1	Region of a membrane-bound protein predicted to be embedded in the membrane.
BXY_1028500.1	Region of a membrane-bound protein predicted to be embedded in the membrane.
BXY_0093800.1	Region of a membrane-bound protein predicted to be embedded in the membrane.
BXY_1663400.1	Region of a membrane-bound protein predicted to be embedded in the membrane.
BXY_0809200.1	Region of a membrane-bound protein predicted to be embedded in the membrane.
BXY_1598600.1	Region of a membrane-bound protein predicted to be embedded in the membrane.
BXY_0805000.1	Region of a membrane-bound protein predicted to be embedded in the membrane.
BXY_0520400.1	Region of a membrane-bound protein predicted to be embedded in the membrane.
BXY_1163000.1	Region of a membrane-bound protein predicted to be embedded in the membrane.
BXY_0553300.1	Region of a membrane-bound protein predicted to be embedded in the membrane.
BXY_1019600.1	Region of a membrane-bound protein predicted to be embedded in the membrane.
BXY_0445000.1	Region of a membrane-bound protein predicted to be embedded in the membrane.
BXY_0421800.1	Region of a membrane-bound protein predicted to be embedded in the membrane.
BXY_1063800.1	Region of a membrane-bound protein predicted to be embedded in the membrane.
BXY_0049500.1	Region of a membrane-bound protein predicted to be embedded in the membrane.
BXY_1391700.1	Region of a membrane-bound protein predicted to be embedded in the membrane.
BXY_1150800.1	Region of a membrane-bound protein predicted to be embedded in the membrane.
BXY_0201600.1	Region of a membrane-bound protein predicted to be embedded in the membrane.
BXY_1534100.1	Region of a membrane-bound protein predicted to be embedded in the membrane.
BXY_1530300.1	Region of a membrane-bound protein predicted to be embedded in the membrane.
BXY_0201700.1	Region of a membrane-bound protein predicted to be embedded in the membrane.
BXY_0329900.1	Region of a membrane-bound protein predicted to be embedded in the membrane.
BXY_0521600.1	Region of a membrane-bound protein predicted to be embedded in the membrane.
BXY_0641600.1	Region of a membrane-bound protein predicted to be embedded in the membrane.
BXY_0047500.1	Region of a membrane-bound protein predicted to be embedded in the membrane.
BXY_0790000.1	Region of a membrane-bound protein predicted to be embedded in the membrane.
BXY_0551600.1	Region of a membrane-bound protein predicted to be embedded in the membrane.
BXY_0552100.1	Region of a membrane-bound protein predicted to be embedded in the membrane.
BXY_1682400.1	Region of a membrane-bound protein predicted to be embedded in the membrane.
BXY_0010900.1	Region of a membrane-bound protein predicted to be embedded in the membrane.
BXY_0069700.1	Region of a membrane-bound protein predicted to be embedded in the membrane.
BXY_0444800.1	Region of a membrane-bound protein predicted to be embedded in the membrane.
BXY_0227900.1	Region of a membrane-bound protein predicted to be embedded in the membrane.
BXY_0190000.1	Region of a membrane-bound protein predicted to be embedded in the membrane.
BXY_0617000.1	Region of a membrane-bound protein predicted to be embedded in the membrane.
BXY_0093900.1	Region of a membrane-bound protein predicted to be embedded in the membrane.
BXY_1541700.1	Region of a membrane-bound protein predicted to be embedded in the membrane.
BXY_0093400.1	Region of a membrane-bound protein predicted to be embedded in the membrane.
BXY_0835400.1	Region of a membrane-bound protein predicted to be embedded in the membrane.
BXY_1221500.1	Region of a membrane-bound protein predicted to be embedded in the membrane.
BXY_0682300.1	Region of a membrane-bound protein predicted to be embedded in the membrane.
BXY_0505900.1	Region of a membrane-bound protein predicted to be embedded in the membrane.
BXY_0528500.1	Region of a membrane-bound protein predicted to be embedded in the membrane.
BXY_1089900.1	Region of a membrane-bound protein predicted to be embedded in the membrane.
BXY_0702400.1	Region of a membrane-bound protein predicted to be embedded in the membrane.
BXY_0255800.1	Region of a membrane-bound protein predicted to be embedded in the membrane.
BXY_0627600.1	Region of a membrane-bound protein predicted to be embedded in the membrane.
BXY_0613300.1	Region of a membrane-bound protein predicted to be embedded in the membrane.
BXY_1684700.1	Region of a membrane-bound protein predicted to be embedded in the membrane.
BXY_1539200.1	Region of a membrane-bound protein predicted to be embedded in the membrane.
BXY_0071800.1	Region of a membrane-bound protein predicted to be embedded in the membrane.
BXY_0692800.1	Region of a membrane-bound protein predicted to be embedded in the membrane.
BXY_0053500.1	Region of a membrane-bound protein predicted to be embedded in the membrane.
BXY_0847800.1	Region of a membrane-bound protein predicted to be embedded in the membrane.
BXY_0874800.1	Region of a membrane-bound protein predicted to be embedded in the membrane.
BXY_0908000.1	Region of a membrane-bound protein predicted to be embedded in the membrane.
BXY_1700500.1	Region of a membrane-bound protein predicted to be embedded in the membrane.
BXY_0610800.1	Region of a membrane-bound protein predicted to be embedded in the membrane.
BXY_0294900.1	Region of a membrane-bound protein predicted to be embedded in the membrane.
BXY_0922000.1	Region of a membrane-bound protein predicted to be embedded in the membrane.
BXY_1525200.1	Region of a membrane-bound protein predicted to be embedded in the membrane.
BXY_0066900.1	Region of a membrane-bound protein predicted to be embedded in the membrane.
BXY_0809100.1	Region of a membrane-bound protein predicted to be embedded in the membrane.
BXY_0512300.1	Region of a membrane-bound protein predicted to be embedded in the membrane.
BXY_0549000.1	Region of a membrane-bound protein predicted to be embedded in the membrane.
BXY_0748000.1	Region of a membrane-bound protein predicted to be embedded in the membrane.
BXY_1072000.1	Region of a membrane-bound protein predicted to be embedded in the membrane.
BXY_0614000.1	Region of a membrane-bound protein predicted to be embedded in the membrane.
BXY_0428700.1	Region of a membrane-bound protein predicted to be embedded in the membrane.
BXY_1380100.1	Region of a membrane-bound protein predicted to be embedded in the membrane.
BXY_0794300.1	Region of a membrane-bound protein predicted to be embedded in the membrane.
BXY_0447400.1	Region of a membrane-bound protein predicted to be embedded in the membrane.
BXY_0843300.1	Region of a membrane-bound protein predicted to be embedded in the membrane.
BXY_0190200.1	Region of a membrane-bound protein predicted to be embedded in the membrane.
BXY_0940700.1	Region of a membrane-bound protein predicted to be embedded in the membrane.
BXY_1071300.1	Region of a membrane-bound protein predicted to be embedded in the membrane.
BXY_1525100.1	Region of a membrane-bound protein predicted to be embedded in the membrane.
BXY_0614300.1	Region of a membrane-bound protein predicted to be embedded in the membrane.
BXY_0403700.1	Region of a membrane-bound protein predicted to be embedded in the membrane.
BXY_0856200.1	Region of a membrane-bound protein predicted to be embedded in the membrane.
BXY_1530400.1	Region of a membrane-bound protein predicted to be embedded in the membrane.
BXY_1684100.1	Region of a membrane-bound protein predicted to be embedded in the membrane.
BXY_1675300.1	Region of a membrane-bound protein predicted to be embedded in the membrane.
BXY_0451300.1	Region of a membrane-bound protein predicted to be embedded in the membrane.
BXY_0606900.1	Region of a membrane-bound protein predicted to be embedded in the membrane.
BXY_1386700.1	Region of a membrane-bound protein predicted to be embedded in the membrane.
BXY_1682200.1	Region of a membrane-bound protein predicted to be embedded in the membrane.
BXY_0981200.1	Region of a membrane-bound protein predicted to be embedded in the membrane.
BXY_0544600.1	Region of a membrane-bound protein predicted to be embedded in the membrane.
BXY_1516500.1	Region of a membrane-bound protein predicted to be embedded in the membrane.
BXY_0613200.1	Region of a membrane-bound protein predicted to be embedded in the membrane.
BXY_0184700.1	Region of a membrane-bound protein predicted to be embedded in the membrane.
BXY_0168800.1	Region of a membrane-bound protein predicted to be embedded in the membrane.
BXY_0190100.1	Region of a membrane-bound protein predicted to be embedded in the membrane.
BXY_1583300.1	Region of a membrane-bound protein predicted to be embedded in the membrane.
BXY_0120200.1	Region of a membrane-bound protein predicted to be embedded in the membrane.
BXY_0044700.1	Region of a membrane-bound protein predicted to be embedded in the membrane.
BXY_0553400.1	Region of a membrane-bound protein predicted to be embedded in the membrane.
BXY_1684300.1	Region of a membrane-bound protein predicted to be embedded in the membrane.
BXY_0188400.1	Region of a membrane-bound protein predicted to be embedded in the membrane.
BXY_1683900.1	Region of a membrane-bound protein predicted to be embedded in the membrane.
BXY_1541000.1	Region of a membrane-bound protein predicted to be embedded in the membrane.
BXY_0477300.1	Region of a membrane-bound protein predicted to be embedded in the membrane.
BXY_1254400.1	Region of a membrane-bound protein predicted to be embedded in the membrane.
BXY_1218800.1	Region of a membrane-bound protein predicted to be embedded in the membrane.
BXY_0248500.1	Region of a membrane-bound protein predicted to be embedded in the membrane.
BXY_0539500.1	Region of a membrane-bound protein predicted to be embedded in the membrane.
BXY_0503800.1	Region of a membrane-bound protein predicted to be embedded in the membrane.
BXY_0316300.1	Region of a membrane-bound protein predicted to be embedded in the membrane.
BXY_0520600.1	Region of a membrane-bound protein predicted to be embedded in the membrane.
BXY_1678000.1	Region of a membrane-bound protein predicted to be embedded in the membrane.
BXY_0941100.1	Region of a membrane-bound protein predicted to be embedded in the membrane.
BXY_0735300.1	Region of a membrane-bound protein predicted to be embedded in the membrane.
BXY_0799400.1	Region of a membrane-bound protein predicted to be embedded in the membrane.
BXY_0856100.1	Region of a membrane-bound protein predicted to be embedded in the membrane.
BXY_0184900.1	Region of a membrane-bound protein predicted to be embedded in the membrane.
BXY_1763100.1	Region of a membrane-bound protein predicted to be embedded in the membrane.
BXY_0628400.1	Region of a membrane-bound protein predicted to be embedded in the membrane.
BXY_0848200.1	Region of a membrane-bound protein predicted to be embedded in the membrane.
BXY_0246000.1	Region of a membrane-bound protein predicted to be embedded in the membrane.
BXY_1185200.1	Region of a membrane-bound protein predicted to be embedded in the membrane.
BXY_0875500.1	Region of a membrane-bound protein predicted to be embedded in the membrane.
BXY_0103400.1	Region of a membrane-bound protein predicted to be embedded in the membrane.
BXY_1573000.1	Region of a membrane-bound protein predicted to be embedded in the membrane.
BXY_0416800.1	Region of a membrane-bound protein predicted to be embedded in the membrane.
BXY_1581000.1	Region of a membrane-bound protein predicted to be embedded in the membrane.
BXY_0789600.1	Region of a membrane-bound protein predicted to be embedded in the membrane.
BXY_0323500.1	Region of a membrane-bound protein predicted to be embedded in the membrane.
BXY_0795600.1	Region of a membrane-bound protein predicted to be embedded in the membrane.
BXY_0055900.1	Region of a membrane-bound protein predicted to be embedded in the membrane.
BXY_0615700.1	Region of a membrane-bound protein predicted to be embedded in the membrane.
BXY_0093500.1	Region of a membrane-bound protein predicted to be embedded in the membrane.
BXY_0412100.1	Region of a membrane-bound protein predicted to be embedded in the membrane.
BXY_0628300.1	Region of a membrane-bound protein predicted to be embedded in the membrane.
BXY_0984700.1	Region of a membrane-bound protein predicted to be embedded in the membrane.
BXY_0315800.1	Region of a membrane-bound protein predicted to be embedded in the membrane.
BXY_0092300.1	Region of a membrane-bound protein predicted to be embedded in the membrane.
BXY_1131500.1	Region of a membrane-bound protein predicted to be embedded in the membrane.
BXY_0516700.1	Region of a membrane-bound protein predicted to be embedded in the membrane.
BXY_1237800.1	Region of a membrane-bound protein predicted to be embedded in the membrane.
BXY_1141300.1	Region of a membrane-bound protein predicted to be embedded in the membrane.
BXY_0258000.1	Region of a membrane-bound protein predicted to be embedded in the membrane.
BXY_1237600.1	Region of a membrane-bound protein predicted to be embedded in the membrane.
BXY_0520300.1	Region of a membrane-bound protein predicted to be embedded in the membrane.
BXY_0174700.1	Region of a membrane-bound protein predicted to be embedded in the membrane.
BXY_0491900.1	Region of a membrane-bound protein predicted to be embedded in the membrane.
BXY_0112100.1	Region of a membrane-bound protein predicted to be embedded in the membrane.
BXY_0968200.1	Region of a membrane-bound protein predicted to be embedded in the membrane.
BXY_0829700.1	Region of a membrane-bound protein predicted to be embedded in the membrane.
BXY_1764400.1	Region of a membrane-bound protein predicted to be embedded in the membrane.
BXY_0624300.1	Region of a membrane-bound protein predicted to be embedded in the membrane.
BXY_0553200.1	Region of a membrane-bound protein predicted to be embedded in the membrane.
BXY_1175100.1	Region of a membrane-bound protein predicted to be embedded in the membrane.
BXY_0615100.1	Region of a membrane-bound protein predicted to be embedded in the membrane.
BXY_1513300.1	Region of a membrane-bound protein predicted to be embedded in the membrane.
BXY_0097500.1	Region of a membrane-bound protein predicted to be embedded in the membrane.
BXY_1032000.1	Region of a membrane-bound protein predicted to be embedded in the membrane.
BXY_0614100.1	Region of a membrane-bound protein predicted to be embedded in the membrane.
BXY_0093600.1	Region of a membrane-bound protein predicted to be embedded in the membrane.
BXY_0521000.1	Region of a membrane-bound protein predicted to be embedded in the membrane.
BXY_1391400.1	Region of a membrane-bound protein predicted to be embedded in the membrane.
BXY_0789900.1	Region of a membrane-bound protein predicted to be embedded in the membrane.
BXY_0613500.1	Region of a membrane-bound protein predicted to be embedded in the membrane.
BXY_0703600.1	Region of a membrane-bound protein predicted to be embedded in the membrane.
BXY_0634700.1	Region of a membrane-bound protein predicted to be embedded in the membrane.
BXY_1247300.1	Region of a membrane-bound protein predicted to be embedded in the membrane.
BXY_0255700.1	Region of a membrane-bound protein predicted to be embedded in the membrane.
BXY_1061800.1	Region of a membrane-bound protein predicted to be embedded in the membrane.
BXY_0445100.1	Region of a membrane-bound protein predicted to be embedded in the membrane.
BXY_0102100.1	Region of a membrane-bound protein predicted to be embedded in the membrane.
BXY_0751300.1	Region of a membrane-bound protein predicted to be embedded in the membrane.
BXY_0520100.1	Region of a membrane-bound protein predicted to be embedded in the membrane.
BXY_0914200.1	Region of a membrane-bound protein predicted to be embedded in the membrane.
BXY_0207600.1	Region of a membrane-bound protein predicted to be embedded in the membrane.
BXY_0120300.1	Region of a membrane-bound protein predicted to be embedded in the membrane.
BXY_0739200.1	Region of a membrane-bound protein predicted to be embedded in the membrane.
BXY_0482800.1	Region of a membrane-bound protein predicted to be embedded in the membrane.
BXY_0789700.1	Region of a membrane-bound protein predicted to be embedded in the membrane.
BXY_0990100.1	Region of a membrane-bound protein predicted to be embedded in the membrane.
BXY_1374200.1	Region of a membrane-bound protein predicted to be embedded in the membrane.
BXY_1610500.1	Region of a membrane-bound protein predicted to be embedded in the membrane.
BXY_0168300.1	Region of a membrane-bound protein predicted to be embedded in the membrane.
BXY_1013500.1	Region of a membrane-bound protein predicted to be embedded in the membrane.
BXY_0624200.1	Region of a membrane-bound protein predicted to be embedded in the membrane.
BXY_0191600.1	Region of a membrane-bound protein predicted to be embedded in the membrane.
BXY_0054300.1	Region of a membrane-bound protein predicted to be embedded in the membrane.
BXY_0568500.1	Region of a membrane-bound protein predicted to be embedded in the membrane.
BXY_1680300.1	Region of a membrane-bound protein predicted to be embedded in the membrane.
BXY_0195200.1	Region of a membrane-bound protein predicted to be embedded in the membrane.
BXY_0192200.1	Region of a membrane-bound protein predicted to be embedded in the membrane.
BXY_0044800.1	Region of a membrane-bound protein predicted to be embedded in the membrane.
BXY_1652100.1	Region of a membrane-bound protein predicted to be embedded in the membrane.
BXY_1674500.1	Region of a membrane-bound protein predicted to be embedded in the membrane.
BXY_0721200.1	Region of a membrane-bound protein predicted to be embedded in the membrane.
BXY_0758200.1	Region of a membrane-bound protein predicted to be embedded in the membrane.
BXY_1090800.1	Region of a membrane-bound protein predicted to be embedded in the membrane.
BXY_1673400.1	Region of a membrane-bound protein predicted to be embedded in the membrane.
BXY_0094300.1	Region of a membrane-bound protein predicted to be embedded in the membrane.
BXY_0931500.1	Region of a membrane-bound protein predicted to be embedded in the membrane.
BXY_0875200.1	Region of a membrane-bound protein predicted to be embedded in the membrane.
BXY_0593200.1	Region of a membrane-bound protein predicted to be embedded in the membrane.
BXY_1651300.1	Region of a membrane-bound protein predicted to be embedded in the membrane.
BXY_1545600.1	Region of a membrane-bound protein predicted to be embedded in the membrane.
BXY_0790200.1	Region of a membrane-bound protein predicted to be embedded in the membrane.
BXY_0993000.1	Region of a membrane-bound protein predicted to be embedded in the membrane.
BXY_0795700.1	Region of a membrane-bound protein predicted to be embedded in the membrane.
BXY_0120100.1	Region of a membrane-bound protein predicted to be embedded in the membrane.
BXY_1256100.1	Region of a membrane-bound protein predicted to be embedded in the membrane.
BXY_1191300.1	Region of a membrane-bound protein predicted to be embedded in the membrane.
BXY_0520500.1	Region of a membrane-bound protein predicted to be embedded in the membrane.
BXY_0209600.1	Region of a membrane-bound protein predicted to be embedded in the membrane.
BXY_1284600.1	Region of a membrane-bound protein predicted to be embedded in the membrane.
BXY_1375800.1	Region of a membrane-bound protein predicted to be embedded in the membrane.
BXY_0207800.1	Region of a membrane-bound protein predicted to be embedded in the membrane.
BXY_1062700.1	Region of a membrane-bound protein predicted to be embedded in the membrane.
BXY_0057400.1	Region of a membrane-bound protein predicted to be embedded in the membrane.
BXY_1016800.1	Region of a membrane-bound protein predicted to be embedded in the membrane.
BXY_0809300.1	Region of a membrane-bound protein predicted to be embedded in the membrane.
BXY_1067000.1	Region of a membrane-bound protein predicted to be embedded in the membrane.
BXY_0603900.1	Region of a membrane-bound protein predicted to be embedded in the membrane.
BXY_0115800.1	Region of a membrane-bound protein predicted to be embedded in the membrane.
BXY_0907800.1	Region of a membrane-bound protein predicted to be embedded in the membrane.
BXY_1153600.1	Region of a membrane-bound protein predicted to be embedded in the membrane.
BXY_1151200.1	Region of a membrane-bound protein predicted to be embedded in the membrane.
BXY_0106700.1	Region of a membrane-bound protein predicted to be embedded in the membrane.
BXY_0306200.1	Region of a membrane-bound protein predicted to be embedded in the membrane.
BXY_1211200.1	Region of a membrane-bound protein predicted to be embedded in the membrane.
BXY_0641500.1	Region of a membrane-bound protein predicted to be embedded in the membrane.
BXY_1113600.1	Region of a membrane-bound protein predicted to be embedded in the membrane.
BXY_0474400.1	Region of a membrane-bound protein predicted to be embedded in the membrane.
BXY_0099600.1	Region of a membrane-bound protein predicted to be embedded in the membrane.
BXY_0965700.1	Region of a membrane-bound protein predicted to be embedded in the membrane.
BXY_0649000.1	Region of a membrane-bound protein predicted to be embedded in the membrane.
BXY_0120000.1	Region of a membrane-bound protein predicted to be embedded in the membrane.
BXY_1347900.1	Region of a membrane-bound protein predicted to be embedded in the membrane.
BXY_1075700.1	Region of a membrane-bound protein predicted to be embedded in the membrane.
BXY_0828800.1	Region of a membrane-bound protein predicted to be embedded in the membrane.
BXY_0094000.1	Region of a membrane-bound protein predicted to be embedded in the membrane.
BXY_0227200.1	Region of a membrane-bound protein predicted to be embedded in the membrane.
BXY_1189700.1	Region of a membrane-bound protein predicted to be embedded in the membrane.
BXY_1540900.1	Region of a membrane-bound protein predicted to be embedded in the membrane.
BXY_0484400.1	Region of a membrane-bound protein predicted to be embedded in the membrane.
BXY_0784600.1	Region of a membrane-bound protein predicted to be embedded in the membrane.
