# Supplementary material for: A Reference Genome of Bursaphelenchus mucronatus Provides New Resources for Revealing Its Displacement by Pinewood Nematode
Source: Genes (Basel). 2020 May 19;11(5):570. doi: 10.3390/genes11050570 (PMC7288286; doi:10.3390/genes11050570)
Supplement: Supplementary file 1 [file genes-11-00570-s001.zip › genes-746709-supplementary/Supp-Table/Table S19.xls]

## Sheet: Table S19
Table S19. Functional annotation of species specific cluster genes of B. xylophilus.
gene	Pfam
BXY_0182300.1	PF03564(Protein of unknown function (DUF1759))
BXY_0410000.1	PF01431(Peptidase family M13)
BXY_0421200.1	PF00069(Protein kinase domain)
BXY_0422700.1	PF00069(Protein kinase domain)
BXY_0530400.1	PF00069(Protein kinase domain)
BXY_0662100.1	PF03028(Dynein heavy chain region D6 P-loop domain)
BXY_0662100.1	PF18198(Dynein heavy chain AAA lid domain)
BXY_0679000.1	PF00069(Protein kinase domain)
BXY_0679400.1	PF00069(Protein kinase domain)
BXY_0785000.1	PF01431(Peptidase family M13)
BXY_0797200.1	PF13087(AAA domain)
BXY_0797200.1	PF13604(AAA domain)
BXY_1004300.1	PF00069(Protein kinase domain)
BXY_1073000.1	PF14668(Rapamycin-insensitive companion of mTOR, domain 5)
BXY_1180100.1	PF00069(Protein kinase domain)
BXY_1199800.1	PF18199(Dynein heavy chain C-terminal domain)
BXY_1204300.1	PF08490(Domain of unknown function (DUF1744))
BXY_1284300.1	PF02889(Sec63 Brl domain)
BXY_1285100.1	PF01391(Collagen triple helix repeat (20 copies))
BXY_1317600.1	PF00069(Protein kinase domain)
BXY_1324100.1	PF03564(Protein of unknown function (DUF1759))
BXY_1332600.1	PF18198(Dynein heavy chain AAA lid domain)
BXY_1332600.1	PF18199(Dynein heavy chain C-terminal domain)
BXY_1339000.1	PF09412(Endoribonuclease XendoU)
BXY_1342700.1	PF18198(Dynein heavy chain AAA lid domain)
BXY_1344000.1	PF01431(Peptidase family M13)
BXY_1347400.1	PF02889(Sec63 Brl domain)
BXY_1358800.1	PF03028(Dynein heavy chain region D6 P-loop domain)
BXY_1358800.1	PF18198(Dynein heavy chain AAA lid domain)
BXY_1365500.1	PF10318(Serpentine type 7TM GPCR chemoreceptor Srh)
BXY_1366900.1	PF02889(Sec63 Brl domain)
BXY_1369600.1	PF00501(AMP-binding enzyme)
BXY_1445200.1	PF01431(Peptidase family M13)
BXY_1468900.1	PF01431(Peptidase family M13)
BXY_1473700.1	PF03564(Protein of unknown function (DUF1759))
BXY_1475400.1	PF00501(AMP-binding enzyme)
BXY_1482000.1	PF00069(Protein kinase domain)
BXY_1484400.1	PF08490(Domain of unknown function (DUF1744))
BXY_1488400.1	PF02889(Sec63 Brl domain)
BXY_1491200.1	PF02889(Sec63 Brl domain)
BXY_1497300.1	PF18199(Dynein heavy chain C-terminal domain)
BXY_1503500.1	PF18199(Dynein heavy chain C-terminal domain)
BXY_1571400.1	PF13087(AAA domain)
BXY_1571700.1	PF13087(AAA domain)
