# Supplementary material for: A Reference Genome of Bursaphelenchus mucronatus Provides New Resources for Revealing Its Displacement by Pinewood Nematode
Source: Genes (Basel). 2020 May 19;11(5):570. doi: 10.3390/genes11050570 (PMC7288286; doi:10.3390/genes11050570)
Supplement: Supplementary file 1 [file genes-11-00570-s001.zip › genes-746709-supplementary/Supp-Table/Table S18.xls]

## Sheet: Table S18
Table S18. Functional annotation of species specific cluster genes of B. mucronatus.
gene	Pfam
BmChr1_738.2_2350	PF01610(Transposase)
BmChr3_10613.9_4151	PF07714(Protein tyrosine kinase)
BmChr3_1063.9_4413	PF00069(Protein kinase domain)
BmChr3_1574.4_8897	PF00069(Protein kinase domain)
BmChr3_1995.9_4335	PF07714(Protein tyrosine kinase)
BmChr3_2000.3_11081	PF00069(Protein kinase domain)
BmChr3_2541.8_23991	PF00069(Protein kinase domain)
BmChr3_3679.1_23200	PF07714(Protein tyrosine kinase)
BmChr4_2953.7_9536	PF00069(Protein kinase domain)
BmChr4_2964.2_7571	PF07714(Protein tyrosine kinase)
