# Supplementary material for: A Reference Genome of Bursaphelenchus mucronatus Provides New Resources for Revealing Its Displacement by Pinewood Nematode
Source: Genes (Basel). 2020 May 19;11(5):570. doi: 10.3390/genes11050570 (PMC7288286; doi:10.3390/genes11050570)
Supplement: Supplementary file 1 [file genes-11-00570-s001.zip › genes-746709-supplementary/Supp-Table/Table S24.xls]

## Sheet: Table S22
Table S24. Pfam annotation of GPCR genes of B. xylophilus.
Gene ID	Pfam Term	Annotation	Start	End	P value
BXY_0010900.1	PF00001	7 transmembrane receptor (rhodopsin family)	52	320	6e-15
BXY_0015800.1	PF00001	7 transmembrane receptor (rhodopsin family)	20	487	6.5e-77
BXY_0049500.1	PF00001	7 transmembrane receptor (rhodopsin family)	25	285	1.4e-40
BXY_0054300.1	PF00001	7 transmembrane receptor (rhodopsin family)	45	337	8.6e-16
BXY_0055400.1	PF00001	7 transmembrane receptor (rhodopsin family)	44	329	7.1e-46
BXY_0071800.1	PF00001	7 transmembrane receptor (rhodopsin family)	86	354	2.6e-48
BXY_0100500.1	PF00001	7 transmembrane receptor (rhodopsin family)	49	316	1.3e-38
BXY_0115800.1	PF00001	7 transmembrane receptor (rhodopsin family)	53	299	1.9e-30
BXY_0123300.1	PF00001	7 transmembrane receptor (rhodopsin family)	45	542	2.9e-63
BXY_0202300.1	PF00001	7 transmembrane receptor (rhodopsin family)	44	333	1.2e-12
BXY_0203000.1	PF00001	7 transmembrane receptor (rhodopsin family)	38	346	3e-10
BXY_0219700.1	PF00001	7 transmembrane receptor (rhodopsin family)	60	330	2.4e-43
BXY_0227900.1	PF00001	7 transmembrane receptor (rhodopsin family)	52	334	3.6e-15
BXY_0228100.1	PF00001	7 transmembrane receptor (rhodopsin family)	107	433	1.5e-14
BXY_0236700.1	PF00001	7 transmembrane receptor (rhodopsin family)	41	316	7.8e-20
BXY_0258400.1	PF00001	7 transmembrane receptor (rhodopsin family)	42	353	5.5e-43
BXY_0258900.1	PF00001	7 transmembrane receptor (rhodopsin family)	33	284	8.2e-18
BXY_0315800.1	PF00001	7 transmembrane receptor (rhodopsin family)	75	345	1.7e-22
BXY_0316300.1	PF00001	7 transmembrane receptor (rhodopsin family)	58	316	8.4e-21
BXY_0316700.1	PF00001	7 transmembrane receptor (rhodopsin family)	71	382	3.1e-41
BXY_0323500.1	PF00001	7 transmembrane receptor (rhodopsin family)	113	366	2.5e-22
BXY_0330100.1	PF00001	7 transmembrane receptor (rhodopsin family)	71	384	3.6e-25
BXY_0330900.1	PF00001	7 transmembrane receptor (rhodopsin family)	59	310	5e-19
BXY_0348300.1	PF00001	7 transmembrane receptor (rhodopsin family)	59	313	1.5e-23
BXY_0371400.1	PF00001	7 transmembrane receptor (rhodopsin family)	35	299	2.6e-23
BXY_0380200.1	PF00001	7 transmembrane receptor (rhodopsin family)	44	287	8.1e-10
BXY_0412100.1	PF00001	7 transmembrane receptor (rhodopsin family)	452	700	9.6e-18
BXY_0447400.1	PF00001	7 transmembrane receptor (rhodopsin family)	70	281	7.9e-31
BXY_0463900.1	PF00001	7 transmembrane receptor (rhodopsin family)	133	642	1.2e-69
BXY_0467500.1	PF00001	7 transmembrane receptor (rhodopsin family)	53	358	2.8e-10
BXY_0482800.1	PF00001	7 transmembrane receptor (rhodopsin family)	63	335	4.9e-39
BXY_0539500.1	PF00001	7 transmembrane receptor (rhodopsin family)	84	1447	5.8e-59
BXY_0553800.1	PF00001	7 transmembrane receptor (rhodopsin family)	57	314	3.9e-09
BXY_0569400.1	PF00001	7 transmembrane receptor (rhodopsin family)	69	524	3.7e-68
BXY_0617000.1	PF00001	7 transmembrane receptor (rhodopsin family)	80	428	2.2e-59
BXY_0620500.1	PF00001	7 transmembrane receptor (rhodopsin family)	35	189	1.9e-11
BXY_0653900.1	PF00001	7 transmembrane receptor (rhodopsin family)	48	316	2.6e-46
BXY_0682300.1	PF00001	7 transmembrane receptor (rhodopsin family)	144	463	4.1e-46
BXY_0686100.1	PF00001	7 transmembrane receptor (rhodopsin family)	86	343	9.7e-44
BXY_0721200.1	PF00001	7 transmembrane receptor (rhodopsin family)	68	174	9.4e-15
BXY_0735300.1	PF00001	7 transmembrane receptor (rhodopsin family)	94	264	3.5e-09
BXY_0739200.1	PF00001	7 transmembrane receptor (rhodopsin family)	44	317	9.7e-14
BXY_0743600.1	PF00001	7 transmembrane receptor (rhodopsin family)	35	307	4.9e-45
BXY_0747400.1	PF00001	7 transmembrane receptor (rhodopsin family)	38	385	6.6e-32
BXY_0748000.1	PF00001	7 transmembrane receptor (rhodopsin family)	84	334	2.8e-27
BXY_0751300.1	PF00001	7 transmembrane receptor (rhodopsin family)	66	321	1.8e-25
BXY_0752400.1	PF00001	7 transmembrane receptor (rhodopsin family)	46	294	1.6e-32
BXY_0755400.1	PF00001	7 transmembrane receptor (rhodopsin family)	48	313	5.3e-17
BXY_0775000.1	PF00001	7 transmembrane receptor (rhodopsin family)	76	330	1.3e-33
BXY_0794300.1	PF00001	7 transmembrane receptor (rhodopsin family)	60	328	7.4e-42
BXY_0795600.1	PF00001	7 transmembrane receptor (rhodopsin family)	64	310	9.6e-15
BXY_0865600.1	PF00001	7 transmembrane receptor (rhodopsin family)	57	313	1.8e-41
BXY_0922000.1	PF00001	7 transmembrane receptor (rhodopsin family)	83	359	3.8e-56
BXY_0931500.1	PF00001	7 transmembrane receptor (rhodopsin family)	41	389	7.2e-14
BXY_0968200.1	PF00001	7 transmembrane receptor (rhodopsin family)	6	344	6.1e-71
BXY_0973700.1	PF00001	7 transmembrane receptor (rhodopsin family)	22	306	1.3e-33
BXY_0976600.1	PF00001	7 transmembrane receptor (rhodopsin family)	18	281	2.1e-41
BXY_0987400.1	PF00001	7 transmembrane receptor (rhodopsin family)	61	312	3.7e-14
BXY_0988500.1	PF00001	7 transmembrane receptor (rhodopsin family)	33	258	1.6e-29
BXY_0990100.1	PF00001	7 transmembrane receptor (rhodopsin family)	51	311	1.7e-47
BXY_0993000.1	PF00001	7 transmembrane receptor (rhodopsin family)	34	311	1.3e-38
BXY_1019600.1	PF00001	7 transmembrane receptor (rhodopsin family)	52	313	9.5e-19
BXY_1048400.1	PF00001	7 transmembrane receptor (rhodopsin family)	38	303	5.4e-18
BXY_1090900.1	PF00001	7 transmembrane receptor (rhodopsin family)	61	101	3e-09
BXY_1131500.1	PF00001	7 transmembrane receptor (rhodopsin family)	74	380	6.2e-10
BXY_1153600.1	PF00001	7 transmembrane receptor (rhodopsin family)	128	478	7.5e-10
BXY_1159900.1	PF00001	7 transmembrane receptor (rhodopsin family)	34	294	2.3e-45
BXY_1185200.1	PF00001	7 transmembrane receptor (rhodopsin family)	53	324	3.4e-14
BXY_1191300.1	PF00001	7 transmembrane receptor (rhodopsin family)	94	387	3.8e-38
BXY_1205000.1	PF00001	7 transmembrane receptor (rhodopsin family)	25	116	1.2e-18
BXY_1211200.1	PF00001	7 transmembrane receptor (rhodopsin family)	42	267	1.3e-11
BXY_1247300.1	PF00001	7 transmembrane receptor (rhodopsin family)	1	209	2.8e-30
BXY_1284600.1	PF00001	7 transmembrane receptor (rhodopsin family)	79	155	1.3e-17
BXY_1375800.1	PF00001	7 transmembrane receptor (rhodopsin family)	57	309	1.4e-15
BXY_1380100.1	PF00001	7 transmembrane receptor (rhodopsin family)	70	328	6.3e-15
BXY_1402000.1	PF00001	7 transmembrane receptor (rhodopsin family)	42	330	2.2e-42
BXY_1418500.1	PF00001	7 transmembrane receptor (rhodopsin family)	40	313	7.1e-14
BXY_1426400.1	PF00001	7 transmembrane receptor (rhodopsin family)	78	307	9.6e-08
BXY_1521500.1	PF00001	7 transmembrane receptor (rhodopsin family)	63	285	1.4e-07
BXY_1534100.1	PF00001	7 transmembrane receptor (rhodopsin family)	105	647	7.5e-58
BXY_1535400.1	PF00001	7 transmembrane receptor (rhodopsin family)	475	1015	5.2e-70
BXY_1539200.1	PF00001	7 transmembrane receptor (rhodopsin family)	41	467	2e-74
BXY_1545600.1	PF00001	7 transmembrane receptor (rhodopsin family)	136	369	6.4e-08
BXY_1583300.1	PF00001	7 transmembrane receptor (rhodopsin family)	49	276	3.5e-14
BXY_1584700.1	PF00001	7 transmembrane receptor (rhodopsin family)	27	410	3.1e-14
BXY_1598600.1	PF00001	7 transmembrane receptor (rhodopsin family)	23	280	1.3e-41
BXY_1612200.1	PF00001	7 transmembrane receptor (rhodopsin family)	155	341	1.6e-46
BXY_1616600.1	PF00001	7 transmembrane receptor (rhodopsin family)	91	437	4.6e-33
BXY_1618200.1	PF00001	7 transmembrane receptor (rhodopsin family)	63	418	1e-75
BXY_1618400.1	PF00001	7 transmembrane receptor (rhodopsin family)	69	363	3.3e-69
BXY_1619300.1	PF00001	7 transmembrane receptor (rhodopsin family)	68	338	1.1e-24
BXY_1639200.1	PF00001	7 transmembrane receptor (rhodopsin family)	79	341	2.8e-35
BXY_1644000.1	PF00001	7 transmembrane receptor (rhodopsin family)	65	343	2.2e-14
BXY_1648000.1	PF00001	7 transmembrane receptor (rhodopsin family)	40	674	2.6e-50
BXY_1648100.1	PF00001	7 transmembrane receptor (rhodopsin family)	104	526	1e-71
BXY_1648400.1	PF00001	7 transmembrane receptor (rhodopsin family)	64	325	4.6e-41
BXY_1651300.1	PF00001	7 transmembrane receptor (rhodopsin family)	49	368	3.2e-69
BXY_1652100.1	PF00001	7 transmembrane receptor (rhodopsin family)	165	597	8.8e-75
BXY_1652400.1	PF00001	7 transmembrane receptor (rhodopsin family)	63	290	6.7e-09
BXY_1661000.1	PF00001	7 transmembrane receptor (rhodopsin family)	39	346	6.5e-14
BXY_1663400.1	PF00001	7 transmembrane receptor (rhodopsin family)	30	249	6.7e-10
BXY_1670600.1	PF00001	7 transmembrane receptor (rhodopsin family)	66	336	2.2e-43
BXY_1681400.1	PF00001	7 transmembrane receptor (rhodopsin family)	47	325	1.5e-13
BXY_1700500.1	PF00001	7 transmembrane receptor (rhodopsin family)	68	268	2.2e-07
BXY_1727600.1	PF00001	7 transmembrane receptor (rhodopsin family)	26	311	1e-22
BXY_1754700.1	PF00001	7 transmembrane receptor (rhodopsin family)	8	215	9.5e-14
BXY_0451300.1	PF00002	7 transmembrane receptor (Secretin family)	213	458	1e-35
BXY_0968100.1	PF00002	7 transmembrane receptor (Secretin family)	117	377	5.4e-53
BXY_1089900.1	PF00002	7 transmembrane receptor (Secretin family)	855	1086	6.1e-54
BXY_1540600.1	PF00002	7 transmembrane receptor (Secretin family)	150	393	9.1e-45
BXY_1686700.1	PF00002	7 transmembrane receptor (Secretin family)	33	268	1.4e-28
BXY_0252700.1	PF10316	Serpentine type 7TM GPCR chemoreceptor Srbc	22	253	4.1e-08
BXY_1011000.1	PF10316	Serpentine type 7TM GPCR chemoreceptor Srbc	24	288	4.5e-18
BXY_0044700.1	PF10317	Serpentine type 7TM GPCR chemoreceptor Srd	1	267	1.6e-21
BXY_0044800.1	PF10317	Serpentine type 7TM GPCR chemoreceptor Srd	10	302	8.2e-26
BXY_0053500.1	PF10317	Serpentine type 7TM GPCR chemoreceptor Srd	34	320	2.3e-14
BXY_0062200.1	PF10317	Serpentine type 7TM GPCR chemoreceptor Srd	17	303	2.6e-17
BXY_0062300.1	PF10317	Serpentine type 7TM GPCR chemoreceptor Srd	19	302	1.5e-18
BXY_0066900.1	PF10317	Serpentine type 7TM GPCR chemoreceptor Srd	58	343	1.8e-15
BXY_0067000.1	PF10317	Serpentine type 7TM GPCR chemoreceptor Srd	47	335	8.5e-12
BXY_0078500.1	PF10317	Serpentine type 7TM GPCR chemoreceptor Srd	108	395	3.7e-26
BXY_0092900.1	PF10317	Serpentine type 7TM GPCR chemoreceptor Srd	2	219	3.7e-07
BXY_0093100.1	PF10317	Serpentine type 7TM GPCR chemoreceptor Srd	280	567	5.5e-18
BXY_0093200.1	PF10317	Serpentine type 7TM GPCR chemoreceptor Srd	41	331	5.6e-25
BXY_0093500.1	PF10317	Serpentine type 7TM GPCR chemoreceptor Srd	43	331	1.2e-29
BXY_0093600.1	PF10317	Serpentine type 7TM GPCR chemoreceptor Srd	30	234	1.1e-16
BXY_0093700.1	PF10317	Serpentine type 7TM GPCR chemoreceptor Srd	3	198	7.9e-10
BXY_0094000.1	PF10317	Serpentine type 7TM GPCR chemoreceptor Srd	49	165	8e-13
BXY_0094100.1	PF10317	Serpentine type 7TM GPCR chemoreceptor Srd	45	259	4.2e-11
BXY_0094300.1	PF10317	Serpentine type 7TM GPCR chemoreceptor Srd	46	278	4.2e-14
BXY_0095500.1	PF10317	Serpentine type 7TM GPCR chemoreceptor Srd	40	325	3.4e-06
BXY_0099400.1	PF10317	Serpentine type 7TM GPCR chemoreceptor Srd	45	332	1.4e-25
BXY_0099600.1	PF10317	Serpentine type 7TM GPCR chemoreceptor Srd	44	144	3.5e-07
BXY_0099700.1	PF10317	Serpentine type 7TM GPCR chemoreceptor Srd	45	331	3.5e-27
BXY_0099800.1	PF10317	Serpentine type 7TM GPCR chemoreceptor Srd	48	333	2.1e-24
BXY_0099900.1	PF10317	Serpentine type 7TM GPCR chemoreceptor Srd	45	160	5.9e-11
BXY_0120000.1	PF10317	Serpentine type 7TM GPCR chemoreceptor Srd	38	327	3e-33
BXY_0120100.1	PF10317	Serpentine type 7TM GPCR chemoreceptor Srd	1	263	1.6e-30
BXY_0120200.1	PF10317	Serpentine type 7TM GPCR chemoreceptor Srd	39	330	8e-31
BXY_0120300.1	PF10317	Serpentine type 7TM GPCR chemoreceptor Srd	40	331	3.4e-29
BXY_0189900.1	PF10317	Serpentine type 7TM GPCR chemoreceptor Srd	13	306	1.3e-28
BXY_0190000.1	PF10317	Serpentine type 7TM GPCR chemoreceptor Srd	3	271	4.6e-18
BXY_0190100.1	PF10317	Serpentine type 7TM GPCR chemoreceptor Srd	4	271	7.5e-14
BXY_0252300.1	PF10317	Serpentine type 7TM GPCR chemoreceptor Srd	3	249	1.1e-10
BXY_0255800.1	PF10317	Serpentine type 7TM GPCR chemoreceptor Srd	131	421	1.6e-25
BXY_0255900.1	PF10317	Serpentine type 7TM GPCR chemoreceptor Srd	44	331	3e-28
BXY_0449000.1	PF10317	Serpentine type 7TM GPCR chemoreceptor Srd	44	328	3.3e-18
BXY_0514800.1	PF10317	Serpentine type 7TM GPCR chemoreceptor Srd	44	334	3.7e-17
BXY_0520300.1	PF10317	Serpentine type 7TM GPCR chemoreceptor Srd	24	225	7.4e-13
BXY_0520400.1	PF10317	Serpentine type 7TM GPCR chemoreceptor Srd	22	307	1.4e-26
BXY_0520700.1	PF10317	Serpentine type 7TM GPCR chemoreceptor Srd	27	309	1.1e-27
BXY_0520800.1	PF10317	Serpentine type 7TM GPCR chemoreceptor Srd	22	308	3.6e-27
BXY_0521000.1	PF10317	Serpentine type 7TM GPCR chemoreceptor Srd	24	311	4.4e-25
BXY_0553300.1	PF10317	Serpentine type 7TM GPCR chemoreceptor Srd	11	301	1.4e-23
BXY_0553500.1	PF10317	Serpentine type 7TM GPCR chemoreceptor Srd	17	303	2.8e-20
BXY_0624300.1	PF10317	Serpentine type 7TM GPCR chemoreceptor Srd	13	305	6.2e-14
BXY_0643100.1	PF10317	Serpentine type 7TM GPCR chemoreceptor Srd	19	243	7.5e-13
BXY_0690200.1	PF10317	Serpentine type 7TM GPCR chemoreceptor Srd	60	349	1.8e-27
BXY_0692700.1	PF10317	Serpentine type 7TM GPCR chemoreceptor Srd	15	315	1.4e-15
BXY_0829700.1	PF10317	Serpentine type 7TM GPCR chemoreceptor Srd	36	326	1.8e-24
BXY_0843300.1	PF10317	Serpentine type 7TM GPCR chemoreceptor Srd	49	337	7.2e-29
BXY_0858800.1	PF10317	Serpentine type 7TM GPCR chemoreceptor Srd	24	316	4.2e-05
BXY_0914200.1	PF10317	Serpentine type 7TM GPCR chemoreceptor Srd	41	275	5.4e-15
BXY_0940700.1	PF10317	Serpentine type 7TM GPCR chemoreceptor Srd	12	312	4.5e-17
BXY_0941000.1	PF10317	Serpentine type 7TM GPCR chemoreceptor Srd	52	168	4.4e-08
BXY_1009600.1	PF10317	Serpentine type 7TM GPCR chemoreceptor Srd	2	255	1.2e-20
BXY_1032000.1	PF10317	Serpentine type 7TM GPCR chemoreceptor Srd	9	202	1.9e-12
BXY_1061900.1	PF10317	Serpentine type 7TM GPCR chemoreceptor Srd	42	172	2.6e-07
BXY_1062400.1	PF10317	Serpentine type 7TM GPCR chemoreceptor Srd	3	284	2.7e-19
BXY_1075700.1	PF10317	Serpentine type 7TM GPCR chemoreceptor Srd	25	328	9.9e-18
BXY_1141300.1	PF10317	Serpentine type 7TM GPCR chemoreceptor Srd	2	224	8.1e-17
BXY_1141400.1	PF10317	Serpentine type 7TM GPCR chemoreceptor Srd	43	325	4.9e-27
BXY_1141500.1	PF10317	Serpentine type 7TM GPCR chemoreceptor Srd	45	323	3.2e-22
BXY_1141600.1	PF10317	Serpentine type 7TM GPCR chemoreceptor Srd	319	606	8e-17
BXY_1155200.1	PF10317	Serpentine type 7TM GPCR chemoreceptor Srd	4	258	3.9e-17
BXY_1162900.1	PF10317	Serpentine type 7TM GPCR chemoreceptor Srd	15	278	2.3e-11
BXY_1163100.1	PF10317	Serpentine type 7TM GPCR chemoreceptor Srd	10	309	7e-14
BXY_1163200.1	PF10317	Serpentine type 7TM GPCR chemoreceptor Srd	11	310	3.9e-15
BXY_1245300.1	PF10317	Serpentine type 7TM GPCR chemoreceptor Srd	11	233	9.5e-22
BXY_1251300.1	PF10317	Serpentine type 7TM GPCR chemoreceptor Srd	2	164	3.7e-06
BXY_1253100.1	PF10317	Serpentine type 7TM GPCR chemoreceptor Srd	24	311	1.3e-24
BXY_1263900.1	PF10317	Serpentine type 7TM GPCR chemoreceptor Srd	8	233	4.4e-23
BXY_1311800.1	PF10317	Serpentine type 7TM GPCR chemoreceptor Srd	45	186	7.9e-13
BXY_1391400.1	PF10317	Serpentine type 7TM GPCR chemoreceptor Srd	4	261	3e-17
BXY_1391500.1	PF10317	Serpentine type 7TM GPCR chemoreceptor Srd	18	300	9.4e-28
BXY_1391600.1	PF10317	Serpentine type 7TM GPCR chemoreceptor Srd	40	170	2e-12
BXY_1391700.1	PF10317	Serpentine type 7TM GPCR chemoreceptor Srd	38	323	1.9e-21
BXY_1391800.1	PF10317	Serpentine type 7TM GPCR chemoreceptor Srd	30	315	8.2e-22
BXY_1513300.1	PF10317	Serpentine type 7TM GPCR chemoreceptor Srd	26	318	3.1e-10
BXY_1541400.1	PF10317	Serpentine type 7TM GPCR chemoreceptor Srd	15	304	4.5e-23
BXY_1541700.1	PF10317	Serpentine type 7TM GPCR chemoreceptor Srd	15	304	1.1e-24
BXY_1680500.1	PF10317	Serpentine type 7TM GPCR chemoreceptor Srd	10	300	5.3e-14
BXY_0082300.1	PF10318	Serpentine type 7TM GPCR chemoreceptor Srh	26	314	7.5e-14
BXY_0106100.1	PF10318	Serpentine type 7TM GPCR chemoreceptor Srh	24	321	5.3e-33
BXY_0112100.1	PF10318	Serpentine type 7TM GPCR chemoreceptor Srh	91	301	4.4e-13
BXY_0113900.1	PF10318	Serpentine type 7TM GPCR chemoreceptor Srh	19	320	4.1e-27
BXY_0114000.1	PF10318	Serpentine type 7TM GPCR chemoreceptor Srh	21	317	2e-23
BXY_0114100.1	PF10318	Serpentine type 7TM GPCR chemoreceptor Srh	23	316	8.7e-28
BXY_0114200.1	PF10318	Serpentine type 7TM GPCR chemoreceptor Srh	18	319	4.9e-26
BXY_0174700.1	PF10318	Serpentine type 7TM GPCR chemoreceptor Srh	6	251	7.1e-12
BXY_0204200.1	PF10318	Serpentine type 7TM GPCR chemoreceptor Srh	29	204	7.8e-09
BXY_0248500.1	PF10318	Serpentine type 7TM GPCR chemoreceptor Srh	8	319	7e-14
BXY_0252600.1	PF10318	Serpentine type 7TM GPCR chemoreceptor Srh	1	275	2.3e-23
BXY_0405300.1	PF10318	Serpentine type 7TM GPCR chemoreceptor Srh	18	315	1.5e-15
BXY_0428700.1	PF10318	Serpentine type 7TM GPCR chemoreceptor Srh	16	308	9.5e-11
BXY_0437500.1	PF10318	Serpentine type 7TM GPCR chemoreceptor Srh	19	319	6.8e-26
BXY_0444800.1	PF10318	Serpentine type 7TM GPCR chemoreceptor Srh	35	245	8.1e-07
BXY_0444900.1	PF10318	Serpentine type 7TM GPCR chemoreceptor Srh	14	322	1.7e-19
BXY_0445000.1	PF10318	Serpentine type 7TM GPCR chemoreceptor Srh	149	266	8.3e-10
BXY_0445100.1	PF10318	Serpentine type 7TM GPCR chemoreceptor Srh	14	309	1.4e-17
BXY_0445200.1	PF10318	Serpentine type 7TM GPCR chemoreceptor Srh	251	550	1e-21
BXY_0445300.1	PF10318	Serpentine type 7TM GPCR chemoreceptor Srh	8	310	6.6e-21
BXY_0445400.1	PF10318	Serpentine type 7TM GPCR chemoreceptor Srh	14	309	1.5e-21
BXY_0445500.1	PF10318	Serpentine type 7TM GPCR chemoreceptor Srh	18	321	3.3e-22
BXY_0445600.1	PF10318	Serpentine type 7TM GPCR chemoreceptor Srh	63	358	1.2e-20
BXY_0445700.1	PF10318	Serpentine type 7TM GPCR chemoreceptor Srh	201	376	2e-16
BXY_0446100.1	PF10318	Serpentine type 7TM GPCR chemoreceptor Srh	13	316	7.5e-21
BXY_0446200.1	PF10318	Serpentine type 7TM GPCR chemoreceptor Srh	189	309	5.6e-14
BXY_0460300.1	PF10318	Serpentine type 7TM GPCR chemoreceptor Srh	21	316	8.4e-20
BXY_0460400.1	PF10318	Serpentine type 7TM GPCR chemoreceptor Srh	24	141	3.6e-15
BXY_0462400.1	PF10318	Serpentine type 7TM GPCR chemoreceptor Srh	1	274	3.1e-20
BXY_0462500.1	PF10318	Serpentine type 7TM GPCR chemoreceptor Srh	35	260	2.2e-06
BXY_0477300.1	PF10318	Serpentine type 7TM GPCR chemoreceptor Srh	4	273	9.5e-25
BXY_0477400.1	PF10318	Serpentine type 7TM GPCR chemoreceptor Srh	9	317	3.3e-33
BXY_0477600.1	PF10318	Serpentine type 7TM GPCR chemoreceptor Srh	7	148	3.1e-19
BXY_0482000.1	PF10318	Serpentine type 7TM GPCR chemoreceptor Srh	19	320	5e-26
BXY_0484400.1	PF10318	Serpentine type 7TM GPCR chemoreceptor Srh	28	194	7.5e-16
BXY_0486800.1	PF10318	Serpentine type 7TM GPCR chemoreceptor Srh	98	297	2.6e-17
BXY_0528500.1	PF10318	Serpentine type 7TM GPCR chemoreceptor Srh	40	334	4.1e-25
BXY_0544600.1	PF10318	Serpentine type 7TM GPCR chemoreceptor Srh	18	319	6.6e-28
BXY_0551700.1	PF10318	Serpentine type 7TM GPCR chemoreceptor Srh	17	318	6.3e-24
BXY_0552100.1	PF10318	Serpentine type 7TM GPCR chemoreceptor Srh	14	314	1.9e-20
BXY_0613200.1	PF10318	Serpentine type 7TM GPCR chemoreceptor Srh	4	312	9.2e-35
BXY_0613300.1	PF10318	Serpentine type 7TM GPCR chemoreceptor Srh	13	197	3.9e-18
BXY_0613500.1	PF10318	Serpentine type 7TM GPCR chemoreceptor Srh	1	135	1.2e-10
BXY_0613600.1	PF10318	Serpentine type 7TM GPCR chemoreceptor Srh	76	207	5.4e-14
BXY_0613700.1	PF10318	Serpentine type 7TM GPCR chemoreceptor Srh	1	261	5.8e-22
BXY_0613800.1	PF10318	Serpentine type 7TM GPCR chemoreceptor Srh	7	306	2.3e-31
BXY_0613900.1	PF10318	Serpentine type 7TM GPCR chemoreceptor Srh	1	280	1.2e-22
BXY_0614000.1	PF10318	Serpentine type 7TM GPCR chemoreceptor Srh	43	263	2.2e-19
BXY_0614100.1	PF10318	Serpentine type 7TM GPCR chemoreceptor Srh	11	274	1.8e-26
BXY_0614200.1	PF10318	Serpentine type 7TM GPCR chemoreceptor Srh	1	274	2.1e-22
BXY_0614300.1	PF10318	Serpentine type 7TM GPCR chemoreceptor Srh	1	274	3.2e-29
BXY_0624200.1	PF10318	Serpentine type 7TM GPCR chemoreceptor Srh	44	316	7.6e-22
BXY_0649100.1	PF10318	Serpentine type 7TM GPCR chemoreceptor Srh	24	321	1.4e-38
BXY_0784600.1	PF10318	Serpentine type 7TM GPCR chemoreceptor Srh	15	86	2.7e-08
BXY_0799400.1	PF10318	Serpentine type 7TM GPCR chemoreceptor Srh	1	271	1.8e-24
BXY_0825000.1	PF10318	Serpentine type 7TM GPCR chemoreceptor Srh	26	324	8.1e-24
BXY_0847700.1	PF10318	Serpentine type 7TM GPCR chemoreceptor Srh	28	318	1.8e-09
BXY_0847800.1	PF10318	Serpentine type 7TM GPCR chemoreceptor Srh	1	265	4.2e-11
BXY_0848100.1	PF10318	Serpentine type 7TM GPCR chemoreceptor Srh	227	413	2.9e-09
BXY_0848200.1	PF10318	Serpentine type 7TM GPCR chemoreceptor Srh	41	221	6.6e-08
BXY_0873300.1	PF10318	Serpentine type 7TM GPCR chemoreceptor Srh	3	165	3.1e-19
BXY_0874800.1	PF10318	Serpentine type 7TM GPCR chemoreceptor Srh	17	290	4.3e-11
BXY_0875200.1	PF10318	Serpentine type 7TM GPCR chemoreceptor Srh	299	602	1.9e-13
BXY_0875300.1	PF10318	Serpentine type 7TM GPCR chemoreceptor Srh	1	273	8.8e-14
BXY_0875400.1	PF10318	Serpentine type 7TM GPCR chemoreceptor Srh	15	319	2.1e-24
BXY_0875500.1	PF10318	Serpentine type 7TM GPCR chemoreceptor Srh	15	318	3.2e-18
BXY_0875600.1	PF10318	Serpentine type 7TM GPCR chemoreceptor Srh	2	286	3.1e-18
BXY_0907200.1	PF10318	Serpentine type 7TM GPCR chemoreceptor Srh	18	320	1.3e-30
BXY_0907500.1	PF10318	Serpentine type 7TM GPCR chemoreceptor Srh	17	318	1.2e-28
BXY_0907600.1	PF10318	Serpentine type 7TM GPCR chemoreceptor Srh	28	215	8.3e-13
BXY_0907700.1	PF10318	Serpentine type 7TM GPCR chemoreceptor Srh	240	515	9.1e-22
BXY_0907800.1	PF10318	Serpentine type 7TM GPCR chemoreceptor Srh	300	557	5.9e-17
BXY_0907900.1	PF10318	Serpentine type 7TM GPCR chemoreceptor Srh	1	251	2e-21
BXY_0908500.1	PF10318	Serpentine type 7TM GPCR chemoreceptor Srh	19	301	1.1e-20
BXY_0941100.1	PF10318	Serpentine type 7TM GPCR chemoreceptor Srh	127	331	7.5e-12
BXY_1062600.1	PF10318	Serpentine type 7TM GPCR chemoreceptor Srh	46	254	1.2e-15
BXY_1067300.1	PF10318	Serpentine type 7TM GPCR chemoreceptor Srh	12	315	2.7e-09
BXY_1072000.1	PF10318	Serpentine type 7TM GPCR chemoreceptor Srh	39	317	7.3e-18
BXY_1072100.1	PF10318	Serpentine type 7TM GPCR chemoreceptor Srh	57	336	1.2e-19
BXY_1072200.1	PF10318	Serpentine type 7TM GPCR chemoreceptor Srh	24	324	8.3e-22
BXY_1072300.1	PF10318	Serpentine type 7TM GPCR chemoreceptor Srh	17	325	2.6e-22
BXY_1087600.1	PF10318	Serpentine type 7TM GPCR chemoreceptor Srh	688	999	9.3e-21
BXY_1087900.1	PF10318	Serpentine type 7TM GPCR chemoreceptor Srh	333	643	1.8e-23
BXY_1189700.1	PF10318	Serpentine type 7TM GPCR chemoreceptor Srh	75	252	6e-19
BXY_1223600.1	PF10318	Serpentine type 7TM GPCR chemoreceptor Srh	1	119	8.8e-10
BXY_1237800.1	PF10318	Serpentine type 7TM GPCR chemoreceptor Srh	38	177	3.9e-18
BXY_1240400.1	PF10318	Serpentine type 7TM GPCR chemoreceptor Srh	18	321	6.5e-22
BXY_1256800.1	PF10318	Serpentine type 7TM GPCR chemoreceptor Srh	28	236	4.5e-18
BXY_1265300.1	PF10318	Serpentine type 7TM GPCR chemoreceptor Srh	34	249	9.2e-15
BXY_1284200.1	PF10318	Serpentine type 7TM GPCR chemoreceptor Srh	55	119	4.8e-06
BXY_1346600.1	PF10318	Serpentine type 7TM GPCR chemoreceptor Srh	2	203	1.8e-19
BXY_1365500.1	PF10318	Serpentine type 7TM GPCR chemoreceptor Srh	43	120	1.1e-06
BXY_1440300.1	PF10318	Serpentine type 7TM GPCR chemoreceptor Srh	17	231	5.9e-07
BXY_1453900.1	PF10318	Serpentine type 7TM GPCR chemoreceptor Srh	10	125	1.9e-11
BXY_1677100.1	PF10318	Serpentine type 7TM GPCR chemoreceptor Srh	15	316	7.8e-23
BXY_1678000.1	PF10318	Serpentine type 7TM GPCR chemoreceptor Srh	18	321	9e-22
BXY_1678100.1	PF10318	Serpentine type 7TM GPCR chemoreceptor Srh	18	321	1e-21
BXY_0908000.1	PF10318	Serpentine type 7TM GPCR chemoreceptor Srh	286	463	3.7e-16
BXY_0175200.1	PF10327	Serpentine type 7TM GPCR chemoreceptor Sri	12	71	4.2e-06
BXY_0692300.1	PF10327	Serpentine type 7TM GPCR chemoreceptor Sri	4	68	9.6e-07
BXY_1317100.1	PF10327	Serpentine type 7TM GPCR chemoreceptor Sri	22	103	1e-05
BXY_1569700.1	PF10327	Serpentine type 7TM GPCR chemoreceptor Sri	3	305	1.7e-33
BXY_0099500.1	PF10319	Serpentine type 7TM GPCR chemoreceptor Srj	3	80	3.3e-13
BXY_0306200.1	PF10319	Serpentine type 7TM GPCR chemoreceptor Srj	162	278	5.9e-11
BXY_0521100.1	PF10319	Serpentine type 7TM GPCR chemoreceptor Srj	268	404	1.5e-12
BXY_0027800.1	PF10320	Serpentine type 7TM GPCR chemoreceptor Srsx	30	284	4.5e-44
BXY_0106200.1	PF10320	Serpentine type 7TM GPCR chemoreceptor Srsx	36	294	1.4e-37
BXY_0106500.1	PF10320	Serpentine type 7TM GPCR chemoreceptor Srsx	34	231	2e-26
BXY_0106600.1	PF10320	Serpentine type 7TM GPCR chemoreceptor Srsx	75	334	1.6e-40
BXY_0106700.1	PF10320	Serpentine type 7TM GPCR chemoreceptor Srsx	75	304	4e-36
BXY_0106800.1	PF10320	Serpentine type 7TM GPCR chemoreceptor Srsx	75	334	4.5e-39
BXY_0124700.1	PF10320	Serpentine type 7TM GPCR chemoreceptor Srsx	52	309	2.8e-41
BXY_0201600.1	PF10320	Serpentine type 7TM GPCR chemoreceptor Srsx	4	235	4e-28
BXY_0201700.1	PF10320	Serpentine type 7TM GPCR chemoreceptor Srsx	27	276	3.4e-35
BXY_0207600.1	PF10320	Serpentine type 7TM GPCR chemoreceptor Srsx	19	267	1.1e-35
BXY_0207800.1	PF10320	Serpentine type 7TM GPCR chemoreceptor Srsx	24	274	2.9e-32
BXY_0209600.1	PF10320	Serpentine type 7TM GPCR chemoreceptor Srsx	30	283	1.8e-41
BXY_0329900.1	PF10320	Serpentine type 7TM GPCR chemoreceptor Srsx	364	624	7.1e-35
BXY_0347200.1	PF10320	Serpentine type 7TM GPCR chemoreceptor Srsx	29	293	1.3e-11
BXY_0422200.1	PF10320	Serpentine type 7TM GPCR chemoreceptor Srsx	51	175	2.3e-16
BXY_0422400.1	PF10320	Serpentine type 7TM GPCR chemoreceptor Srsx	52	264	2e-27
BXY_0464500.1	PF10320	Serpentine type 7TM GPCR chemoreceptor Srsx	22	286	6.6e-42
BXY_0557500.1	PF10320	Serpentine type 7TM GPCR chemoreceptor Srsx	28	286	2.5e-42
BXY_0628300.1	PF10320	Serpentine type 7TM GPCR chemoreceptor Srsx	12	200	3.8e-17
BXY_0628400.1	PF10320	Serpentine type 7TM GPCR chemoreceptor Srsx	22	128	2.8e-23
BXY_0654900.1	PF10320	Serpentine type 7TM GPCR chemoreceptor Srsx	14	223	9.3e-36
BXY_0809100.1	PF10320	Serpentine type 7TM GPCR chemoreceptor Srsx	337	595	9.9e-38
BXY_0809200.1	PF10320	Serpentine type 7TM GPCR chemoreceptor Srsx	38	296	3.5e-37
BXY_0809300.1	PF10320	Serpentine type 7TM GPCR chemoreceptor Srsx	43	300	6.2e-41
BXY_0825800.1	PF10320	Serpentine type 7TM GPCR chemoreceptor Srsx	23	278	1.7e-46
BXY_0825900.1	PF10320	Serpentine type 7TM GPCR chemoreceptor Srsx	23	278	1.6e-53
BXY_0856100.1	PF10320	Serpentine type 7TM GPCR chemoreceptor Srsx	16	278	2.7e-47
BXY_0924600.1	PF10320	Serpentine type 7TM GPCR chemoreceptor Srsx	5	149	4.3e-11
BXY_0924700.1	PF10320	Serpentine type 7TM GPCR chemoreceptor Srsx	18	270	2.6e-36
BXY_1013200.1	PF10320	Serpentine type 7TM GPCR chemoreceptor Srsx	3	243	1.4e-37
BXY_1013300.1	PF10320	Serpentine type 7TM GPCR chemoreceptor Srsx	1	181	1e-20
BXY_1013400.1	PF10320	Serpentine type 7TM GPCR chemoreceptor Srsx	17	271	4.8e-47
BXY_1013500.1	PF10320	Serpentine type 7TM GPCR chemoreceptor Srsx	1	251	4.6e-37
BXY_1070000.1	PF10320	Serpentine type 7TM GPCR chemoreceptor Srsx	25	264	1.5e-39
BXY_1124600.1	PF10320	Serpentine type 7TM GPCR chemoreceptor Srsx	23	287	1.1e-20
BXY_1254400.1	PF10320	Serpentine type 7TM GPCR chemoreceptor Srsx	5	155	9.9e-10
BXY_1469200.1	PF10320	Serpentine type 7TM GPCR chemoreceptor Srsx	3	93	3.6e-09
BXY_1574800.1	PF10320	Serpentine type 7TM GPCR chemoreceptor Srsx	15	269	1.8e-30
BXY_1681500.1	PF10320	Serpentine type 7TM GPCR chemoreceptor Srsx	18	269	2.7e-38
BXY_1681600.1	PF10320	Serpentine type 7TM GPCR chemoreceptor Srsx	18	164	1.2e-25
BXY_1681700.1	PF10320	Serpentine type 7TM GPCR chemoreceptor Srsx	18	269	1.7e-39
BXY_1682200.1	PF10320	Serpentine type 7TM GPCR chemoreceptor Srsx	18	269	1.2e-37
BXY_1682400.1	PF10320	Serpentine type 7TM GPCR chemoreceptor Srsx	18	268	2e-36
BXY_1682500.1	PF10320	Serpentine type 7TM GPCR chemoreceptor Srsx	1	184	1.1e-18
BXY_0047500.1	PF10321	Serpentine type 7TM GPCR chemoreceptor Srt	24	317	9.4e-51
BXY_0060800.1	PF10321	Serpentine type 7TM GPCR chemoreceptor Srt	11	307	6.8e-59
BXY_0066700.1	PF10321	Serpentine type 7TM GPCR chemoreceptor Srt	11	306	1.9e-64
BXY_0077900.1	PF10321	Serpentine type 7TM GPCR chemoreceptor Srt	35	334	1.8e-60
BXY_0168800.1	PF10321	Serpentine type 7TM GPCR chemoreceptor Srt	12	306	1.4e-61
BXY_0204000.1	PF10321	Serpentine type 7TM GPCR chemoreceptor Srt	12	310	9e-58
BXY_0255700.1	PF10321	Serpentine type 7TM GPCR chemoreceptor Srt	5	306	7.2e-68
BXY_0405500.1	PF10321	Serpentine type 7TM GPCR chemoreceptor Srt	12	116	9.8e-23
BXY_0512300.1	PF10321	Serpentine type 7TM GPCR chemoreceptor Srt	4	108	7.8e-06
BXY_0521600.1	PF10321	Serpentine type 7TM GPCR chemoreceptor Srt	14	186	1.2e-27
BXY_0636600.1	PF10321	Serpentine type 7TM GPCR chemoreceptor Srt	1	162	2.9e-30
BXY_0795700.1	PF10321	Serpentine type 7TM GPCR chemoreceptor Srt	14	317	7.6e-90
BXY_0798700.1	PF10321	Serpentine type 7TM GPCR chemoreceptor Srt	10	306	1.5e-61
BXY_0825600.1	PF10321	Serpentine type 7TM GPCR chemoreceptor Srt	13	300	1.8e-64
BXY_0825700.1	PF10321	Serpentine type 7TM GPCR chemoreceptor Srt	1	209	1.7e-37
BXY_0856200.1	PF10321	Serpentine type 7TM GPCR chemoreceptor Srt	11	281	4.8e-47
BXY_0856300.1	PF10321	Serpentine type 7TM GPCR chemoreceptor Srt	11	307	4.4e-54
BXY_0856400.1	PF10321	Serpentine type 7TM GPCR chemoreceptor Srt	58	352	5.6e-56
BXY_0856500.1	PF10321	Serpentine type 7TM GPCR chemoreceptor Srt	12	309	1.6e-59
BXY_0859400.1	PF10321	Serpentine type 7TM GPCR chemoreceptor Srt	4	315	7.8e-74
BXY_1024600.1	PF10321	Serpentine type 7TM GPCR chemoreceptor Srt	266	555	1.7e-75
BXY_1151200.1	PF10321	Serpentine type 7TM GPCR chemoreceptor Srt	8	280	4.6e-12
BXY_1209600.1	PF10321	Serpentine type 7TM GPCR chemoreceptor Srt	95	161	1.8e-10
BXY_1221500.1	PF10321	Serpentine type 7TM GPCR chemoreceptor Srt	9	235	3.8e-51
BXY_1232400.1	PF10321	Serpentine type 7TM GPCR chemoreceptor Srt	8	115	9.9e-26
BXY_1256100.1	PF10321	Serpentine type 7TM GPCR chemoreceptor Srt	3	187	1.1e-32
BXY_1581000.1	PF10321	Serpentine type 7TM GPCR chemoreceptor Srt	1	301	6e-59
BXY_1675300.1	PF10321	Serpentine type 7TM GPCR chemoreceptor Srt	19	331	4e-88
BXY_1684700.1	PF10321	Serpentine type 7TM GPCR chemoreceptor Srt	180	386	6e-39
BXY_1763000.1	PF10321	Serpentine type 7TM GPCR chemoreceptor Srt	5	313	2.3e-88
BXY_1763100.1	PF10321	Serpentine type 7TM GPCR chemoreceptor Srt	1	224	1.8e-64
BXY_0066100.1	PF10323	Serpentine type 7TM GPCR chemoreceptor Srv	18	288	2.6e-45
BXY_0067100.1	PF10323	Serpentine type 7TM GPCR chemoreceptor Srv	2	227	7.4e-19
BXY_0069300.1	PF10323	Serpentine type 7TM GPCR chemoreceptor Srv	12	295	7.4e-36
BXY_0097500.1	PF10323	Serpentine type 7TM GPCR chemoreceptor Srv	103	257	2.5e-05
BXY_1231200.1	PF10323	Serpentine type 7TM GPCR chemoreceptor Srv	11	256	1.4e-32
BXY_1674400.1	PF10323	Serpentine type 7TM GPCR chemoreceptor Srv	17	296	1.4e-18
BXY_1674500.1	PF10323	Serpentine type 7TM GPCR chemoreceptor Srv	17	293	8.9e-21
BXY_0074500.1	PF10324	Serpentine type 7TM GPCR chemoreceptor Srw	41	344	1.5e-05
BXY_0246000.1	PF10324	Serpentine type 7TM GPCR chemoreceptor Srw	15	305	1.9e-17
BXY_0258000.1	PF10324	Serpentine type 7TM GPCR chemoreceptor Srw	38	327	5.1e-35
BXY_0273000.1	PF10324	Serpentine type 7TM GPCR chemoreceptor Srw	16	310	2.5e-22
BXY_0345100.1	PF10324	Serpentine type 7TM GPCR chemoreceptor Srw	38	263	2.1e-27
BXY_0568500.1	PF10324	Serpentine type 7TM GPCR chemoreceptor Srw	42	365	8.5e-42
BXY_0758200.1	PF10324	Serpentine type 7TM GPCR chemoreceptor Srw	34	317	8.3e-19
BXY_0811900.1	PF10324	Serpentine type 7TM GPCR chemoreceptor Srw	122	315	4.4e-10
BXY_0835400.1	PF10324	Serpentine type 7TM GPCR chemoreceptor Srw	36	351	4.9e-40
BXY_0900800.1	PF10324	Serpentine type 7TM GPCR chemoreceptor Srw	67	383	2.9e-22
BXY_0984000.1	PF10324	Serpentine type 7TM GPCR chemoreceptor Srw	19	326	1e-14
BXY_0984700.1	PF10324	Serpentine type 7TM GPCR chemoreceptor Srw	41	349	9.8e-52
BXY_1516500.1	PF10324	Serpentine type 7TM GPCR chemoreceptor Srw	34	331	1.1e-26
BXY_1600800.1	PF10324	Serpentine type 7TM GPCR chemoreceptor Srw	39	336	4e-40
BXY_1723400.1	PF10324	Serpentine type 7TM GPCR chemoreceptor Srw	44	345	6.1e-35
BXY_0057400.1	PF10328	Serpentine type 7TM GPCR chemoreceptor Srx	130	211	0.0001
BXY_0192500.1	PF10328	Serpentine type 7TM GPCR chemoreceptor Srx	227	486	1.1e-12
BXY_0347400.1	PF10328	Serpentine type 7TM GPCR chemoreceptor Srx	41	296	1.7e-09
BXY_0421800.1	PF10328	Serpentine type 7TM GPCR chemoreceptor Srx	14	203	0.00027
BXY_0579000.1	PF10328	Serpentine type 7TM GPCR chemoreceptor Srx	41	289	0.0003
BXY_0603900.1	PF10328	Serpentine type 7TM GPCR chemoreceptor Srx	31	267	9.4e-18
BXY_0606900.1	PF10328	Serpentine type 7TM GPCR chemoreceptor Srx	22	176	5.8e-10
BXY_0610300.1	PF10328	Serpentine type 7TM GPCR chemoreceptor Srx	31	288	1.2e-09
BXY_0641500.1	PF10328	Serpentine type 7TM GPCR chemoreceptor Srx	24	201	1.4e-05
BXY_0641600.1	PF10328	Serpentine type 7TM GPCR chemoreceptor Srx	36	214	1.1e-06
BXY_0749700.1	PF10328	Serpentine type 7TM GPCR chemoreceptor Srx	30	231	3.3e-08
BXY_0965600.1	PF10328	Serpentine type 7TM GPCR chemoreceptor Srx	27	295	1.2e-08
BXY_0965700.1	PF10328	Serpentine type 7TM GPCR chemoreceptor Srx	7	228	7.9e-10
BXY_1270100.1	PF10328	Serpentine type 7TM GPCR chemoreceptor Srx	16	154	6.2e-08
BXY_1459900.1	PF10328	Serpentine type 7TM GPCR chemoreceptor Srx	33	216	1.6e-07
BXY_1610500.1	PF10328	Serpentine type 7TM GPCR chemoreceptor Srx	125	322	2.3e-11
BXY_0069700.1	PF10326	Serpentine type 7TM GPCR chemoreceptor Str	7	242	5.3e-07
BXY_0079200.1	PF10326	Serpentine type 7TM GPCR chemoreceptor Str	17	303	6.7e-31
BXY_0082400.1	PF10326	Serpentine type 7TM GPCR chemoreceptor Str	20	308	1.8e-05
BXY_0093300.1	PF10326	Serpentine type 7TM GPCR chemoreceptor Str	48	330	1.7e-27
BXY_0093400.1	PF10326	Serpentine type 7TM GPCR chemoreceptor Str	34	315	9.9e-30
BXY_0093800.1	PF10326	Serpentine type 7TM GPCR chemoreceptor Str	1	198	1.9e-10
BXY_0093900.1	PF10326	Serpentine type 7TM GPCR chemoreceptor Str	14	297	1.2e-25
BXY_0100000.1	PF10326	Serpentine type 7TM GPCR chemoreceptor Str	129	239	4.9e-16
BXY_0102000.1	PF10326	Serpentine type 7TM GPCR chemoreceptor Str	12	300	9.4e-26
BXY_0102100.1	PF10326	Serpentine type 7TM GPCR chemoreceptor Str	12	305	6.4e-29
BXY_0103400.1	PF10326	Serpentine type 7TM GPCR chemoreceptor Str	16	298	1.5e-23
BXY_0113400.1	PF10326	Serpentine type 7TM GPCR chemoreceptor Str	14	308	3.7e-09
BXY_0168100.1	PF10326	Serpentine type 7TM GPCR chemoreceptor Str	1	257	8.4e-14
BXY_0168300.1	PF10326	Serpentine type 7TM GPCR chemoreceptor Str	13	300	1.7e-20
BXY_0178100.1	PF10326	Serpentine type 7TM GPCR chemoreceptor Str	6	291	6.9e-27
BXY_0182900.1	PF10326	Serpentine type 7TM GPCR chemoreceptor Str	15	303	8.7e-20
BXY_0190200.1	PF10326	Serpentine type 7TM GPCR chemoreceptor Str	3	269	7.8e-18
BXY_0190400.1	PF10326	Serpentine type 7TM GPCR chemoreceptor Str	3	91	2.4e-05
BXY_0191500.1	PF10326	Serpentine type 7TM GPCR chemoreceptor Str	14	299	8.3e-23
BXY_0191600.1	PF10326	Serpentine type 7TM GPCR chemoreceptor Str	2	284	1.3e-27
BXY_0191800.1	PF10326	Serpentine type 7TM GPCR chemoreceptor Str	37	322	2.8e-24
BXY_0191900.1	PF10326	Serpentine type 7TM GPCR chemoreceptor Str	34	316	2.2e-30
BXY_0192100.1	PF10326	Serpentine type 7TM GPCR chemoreceptor Str	34	316	1.2e-29
BXY_0192200.1	PF10326	Serpentine type 7TM GPCR chemoreceptor Str	31	314	2.7e-30
BXY_0195200.1	PF10326	Serpentine type 7TM GPCR chemoreceptor Str	531	627	7.1e-05
BXY_0227200.1	PF10326	Serpentine type 7TM GPCR chemoreceptor Str	14	309	2.7e-11
BXY_0231700.1	PF10326	Serpentine type 7TM GPCR chemoreceptor Str	13	164	2.9e-08
BXY_0251500.1	PF10326	Serpentine type 7TM GPCR chemoreceptor Str	13	300	2.2e-33
BXY_0252200.1	PF10326	Serpentine type 7TM GPCR chemoreceptor Str	32	139	7.4e-11
BXY_0254500.1	PF10326	Serpentine type 7TM GPCR chemoreceptor Str	2	261	1.6e-15
BXY_0254600.1	PF10326	Serpentine type 7TM GPCR chemoreceptor Str	256	551	9.8e-13
BXY_0294900.1	PF10326	Serpentine type 7TM GPCR chemoreceptor Str	13	291	4.4e-17
BXY_0295000.1	PF10326	Serpentine type 7TM GPCR chemoreceptor Str	12	301	2e-23
BXY_0301300.1	PF10326	Serpentine type 7TM GPCR chemoreceptor Str	16	301	4.4e-30
BXY_0301400.1	PF10326	Serpentine type 7TM GPCR chemoreceptor Str	12	299	1.1e-30
BXY_0474400.1	PF10326	Serpentine type 7TM GPCR chemoreceptor Str	41	146	1.3e-13
BXY_0488500.1	PF10326	Serpentine type 7TM GPCR chemoreceptor Str	16	295	3.5e-15
BXY_0491800.1	PF10326	Serpentine type 7TM GPCR chemoreceptor Str	23	252	1e-12
BXY_0491900.1	PF10326	Serpentine type 7TM GPCR chemoreceptor Str	3	108	2.6e-06
BXY_0492000.1	PF10326	Serpentine type 7TM GPCR chemoreceptor Str	21	309	7e-18
BXY_0492100.1	PF10326	Serpentine type 7TM GPCR chemoreceptor Str	540	829	7.1e-13
BXY_0494100.1	PF10326	Serpentine type 7TM GPCR chemoreceptor Str	14	300	4.2e-20
BXY_0494300.1	PF10326	Serpentine type 7TM GPCR chemoreceptor Str	9	298	2.6e-17
BXY_0503800.1	PF10326	Serpentine type 7TM GPCR chemoreceptor Str	2	277	5.4e-14
BXY_0505900.1	PF10326	Serpentine type 7TM GPCR chemoreceptor Str	8	296	7.8e-22
BXY_0509000.1	PF10326	Serpentine type 7TM GPCR chemoreceptor Str	2	113	7.2e-10
BXY_0515900.1	PF10326	Serpentine type 7TM GPCR chemoreceptor Str	20	303	1.1e-30
BXY_0516500.1	PF10326	Serpentine type 7TM GPCR chemoreceptor Str	13	154	5.5e-13
BXY_0516600.1	PF10326	Serpentine type 7TM GPCR chemoreceptor Str	55	311	2.3e-25
BXY_0516700.1	PF10326	Serpentine type 7TM GPCR chemoreceptor Str	556	847	2.3e-29
BXY_0516800.1	PF10326	Serpentine type 7TM GPCR chemoreceptor Str	42	330	8.1e-29
BXY_0520200.1	PF10326	Serpentine type 7TM GPCR chemoreceptor Str	26	306	1.8e-28
BXY_0520500.1	PF10326	Serpentine type 7TM GPCR chemoreceptor Str	56	339	2.4e-25
BXY_0520600.1	PF10326	Serpentine type 7TM GPCR chemoreceptor Str	24	310	1.5e-26
BXY_0520900.1	PF10326	Serpentine type 7TM GPCR chemoreceptor Str	27	150	4.1e-11
BXY_0525100.1	PF10326	Serpentine type 7TM GPCR chemoreceptor Str	36	147	6.6e-15
BXY_0553100.1	PF10326	Serpentine type 7TM GPCR chemoreceptor Str	14	300	1.6e-20
BXY_0553200.1	PF10326	Serpentine type 7TM GPCR chemoreceptor Str	11	302	1.4e-23
BXY_0553400.1	PF10326	Serpentine type 7TM GPCR chemoreceptor Str	32	254	3.4e-18
BXY_0557100.1	PF10326	Serpentine type 7TM GPCR chemoreceptor Str	18	304	9.5e-25
BXY_0593200.1	PF10326	Serpentine type 7TM GPCR chemoreceptor Str	51	336	2.9e-27
BXY_0610800.1	PF10326	Serpentine type 7TM GPCR chemoreceptor Str	13	300	1.6e-24
BXY_0615700.1	PF10326	Serpentine type 7TM GPCR chemoreceptor Str	8	305	1.8e-25
BXY_0624400.1	PF10326	Serpentine type 7TM GPCR chemoreceptor Str	27	320	4.4e-20
BXY_0624500.1	PF10326	Serpentine type 7TM GPCR chemoreceptor Str	13	304	3.8e-22
BXY_0627500.1	PF10326	Serpentine type 7TM GPCR chemoreceptor Str	10	204	4.8e-12
BXY_0627600.1	PF10326	Serpentine type 7TM GPCR chemoreceptor Str	11	299	1.7e-18
BXY_0634700.1	PF10326	Serpentine type 7TM GPCR chemoreceptor Str	1	233	3e-11
BXY_0638400.1	PF10326	Serpentine type 7TM GPCR chemoreceptor Str	10	302	1.4e-16
BXY_0638800.1	PF10326	Serpentine type 7TM GPCR chemoreceptor Str	12	302	2.8e-19
BXY_0638900.1	PF10326	Serpentine type 7TM GPCR chemoreceptor Str	5	240	2.9e-11
BXY_0649000.1	PF10326	Serpentine type 7TM GPCR chemoreceptor Str	1	257	9.9e-22
BXY_0688800.1	PF10326	Serpentine type 7TM GPCR chemoreceptor Str	31	145	4e-13
BXY_0703600.1	PF10326	Serpentine type 7TM GPCR chemoreceptor Str	3	229	4.2e-17
BXY_0827300.1	PF10326	Serpentine type 7TM GPCR chemoreceptor Str	13	297	5.3e-15
BXY_0828800.1	PF10326	Serpentine type 7TM GPCR chemoreceptor Str	11	145	1.2e-08
BXY_0831600.1	PF10326	Serpentine type 7TM GPCR chemoreceptor Str	30	314	3.9e-09
BXY_0906100.1	PF10326	Serpentine type 7TM GPCR chemoreceptor Str	2	257	8.5e-13
BXY_0940800.1	PF10326	Serpentine type 7TM GPCR chemoreceptor Str	257	459	2.3e-13
BXY_0940900.1	PF10326	Serpentine type 7TM GPCR chemoreceptor Str	3	296	7.9e-15
BXY_0961000.1	PF10326	Serpentine type 7TM GPCR chemoreceptor Str	300	554	5.2e-06
BXY_0981200.1	PF10326	Serpentine type 7TM GPCR chemoreceptor Str	9	296	7.1e-25
BXY_1016800.1	PF10326	Serpentine type 7TM GPCR chemoreceptor Str	89	379	3.7e-23
BXY_1061800.1	PF10326	Serpentine type 7TM GPCR chemoreceptor Str	28	162	1.6e-07
BXY_1062500.1	PF10326	Serpentine type 7TM GPCR chemoreceptor Str	2	103	2.2e-10
BXY_1062700.1	PF10326	Serpentine type 7TM GPCR chemoreceptor Str	12	297	7.7e-19
BXY_1062800.1	PF10326	Serpentine type 7TM GPCR chemoreceptor Str	9	297	8.8e-21
BXY_1063800.1	PF10326	Serpentine type 7TM GPCR chemoreceptor Str	10	150	4.9e-07
BXY_1063900.1	PF10326	Serpentine type 7TM GPCR chemoreceptor Str	9	156	1.6e-08
BXY_1067000.1	PF10326	Serpentine type 7TM GPCR chemoreceptor Str	10	298	3.5e-18
BXY_1067100.1	PF10326	Serpentine type 7TM GPCR chemoreceptor Str	14	273	2.6e-17
BXY_1079200.1	PF10326	Serpentine type 7TM GPCR chemoreceptor Str	186	296	9.7e-11
BXY_1090800.1	PF10326	Serpentine type 7TM GPCR chemoreceptor Str	12	295	5.1e-19
BXY_1135300.1	PF10326	Serpentine type 7TM GPCR chemoreceptor Str	15	303	7.1e-25
BXY_1150800.1	PF10326	Serpentine type 7TM GPCR chemoreceptor Str	27	235	7.5e-15
BXY_1163000.1	PF10326	Serpentine type 7TM GPCR chemoreceptor Str	625	926	9.1e-15
BXY_1215300.1	PF10326	Serpentine type 7TM GPCR chemoreceptor Str	21	306	1.3e-25
BXY_1218800.1	PF10326	Serpentine type 7TM GPCR chemoreceptor Str	5	117	7.9e-19
BXY_1218900.1	PF10326	Serpentine type 7TM GPCR chemoreceptor Str	15	303	5.7e-32
BXY_1220800.1	PF10326	Serpentine type 7TM GPCR chemoreceptor Str	14	151	2e-11
BXY_1241700.1	PF10326	Serpentine type 7TM GPCR chemoreceptor Str	95	288	3.5e-11
BXY_1272200.1	PF10326	Serpentine type 7TM GPCR chemoreceptor Str	11	232	1.1e-20
BXY_1325000.1	PF10326	Serpentine type 7TM GPCR chemoreceptor Str	13	151	3e-09
BXY_1347900.1	PF10326	Serpentine type 7TM GPCR chemoreceptor Str	7	108	9.3e-11
BXY_1364800.1	PF10326	Serpentine type 7TM GPCR chemoreceptor Str	36	190	3.7e-13
BXY_1507700.1	PF10326	Serpentine type 7TM GPCR chemoreceptor Str	18	94	2.2e-05
BXY_1513700.1	PF10326	Serpentine type 7TM GPCR chemoreceptor Str	138	237	2.9e-06
BXY_1525100.1	PF10326	Serpentine type 7TM GPCR chemoreceptor Str	19	170	1.6e-12
BXY_1525200.1	PF10326	Serpentine type 7TM GPCR chemoreceptor Str	7	290	8.2e-23
BXY_1525400.1	PF10326	Serpentine type 7TM GPCR chemoreceptor Str	1	252	1.7e-20
BXY_1525500.1	PF10326	Serpentine type 7TM GPCR chemoreceptor Str	1	252	9.1e-19
BXY_1530300.1	PF10326	Serpentine type 7TM GPCR chemoreceptor Str	123	349	6e-18
BXY_1530400.1	PF10326	Serpentine type 7TM GPCR chemoreceptor Str	13	121	1.8e-09
BXY_1530500.1	PF10326	Serpentine type 7TM GPCR chemoreceptor Str	20	129	7.7e-13
BXY_1540800.1	PF10326	Serpentine type 7TM GPCR chemoreceptor Str	12	289	1.4e-18
BXY_1540900.1	PF10326	Serpentine type 7TM GPCR chemoreceptor Str	7	228	6.7e-17
BXY_1541000.1	PF10326	Serpentine type 7TM GPCR chemoreceptor Str	7	229	4.6e-17
BXY_1541200.1	PF10326	Serpentine type 7TM GPCR chemoreceptor Str	3	197	1.1e-17
BXY_1573000.1	PF10326	Serpentine type 7TM GPCR chemoreceptor Str	22	309	4.8e-17
BXY_1591200.1	PF10326	Serpentine type 7TM GPCR chemoreceptor Str	9	298	2.2e-31
BXY_1680300.1	PF10326	Serpentine type 7TM GPCR chemoreceptor Str	42	331	2.7e-11
BXY_1683900.1	PF10326	Serpentine type 7TM GPCR chemoreceptor Str	24	312	6.1e-24
BXY_1684100.1	PF10326	Serpentine type 7TM GPCR chemoreceptor Str	10	299	1.5e-25
BXY_1684200.1	PF10326	Serpentine type 7TM GPCR chemoreceptor Str	11	300	6.4e-26
BXY_1684300.1	PF10326	Serpentine type 7TM GPCR chemoreceptor Str	13	300	1.3e-23
BXY_0055900.1	PF10292	Serpentine type 7TM GPCR receptor class ab chemoreceptor	8	112	8.4e-09
BXY_0056300.1	PF10292	Serpentine type 7TM GPCR receptor class ab chemoreceptor	38	192	2.2e-07
BXY_0062700.1	PF10292	Serpentine type 7TM GPCR receptor class ab chemoreceptor	17	260	1.8e-12
BXY_0089100.1	PF10292	Serpentine type 7TM GPCR receptor class ab chemoreceptor	118	302	5.4e-06
BXY_0092300.1	PF10292	Serpentine type 7TM GPCR receptor class ab chemoreceptor	110	261	5.7e-06
BXY_0092400.1	PF10292	Serpentine type 7TM GPCR receptor class ab chemoreceptor	103	250	1.6e-06
BXY_0184700.1	PF10292	Serpentine type 7TM GPCR receptor class ab chemoreceptor	8	325	5.6e-09
BXY_0184800.1	PF10292	Serpentine type 7TM GPCR receptor class ab chemoreceptor	13	323	3.5e-06
BXY_0184900.1	PF10292	Serpentine type 7TM GPCR receptor class ab chemoreceptor	199	428	1.5e-10
BXY_0185100.1	PF10292	Serpentine type 7TM GPCR receptor class ab chemoreceptor	64	285	1.1e-05
BXY_0185200.1	PF10292	Serpentine type 7TM GPCR receptor class ab chemoreceptor	91	217	6.6e-06
BXY_0188400.1	PF10292	Serpentine type 7TM GPCR receptor class ab chemoreceptor	89	244	1.8e-09
BXY_0319600.1	PF10292	Serpentine type 7TM GPCR receptor class ab chemoreceptor	8	323	2.3e-17
BXY_0403700.1	PF10292	Serpentine type 7TM GPCR receptor class ab chemoreceptor	15	300	7.7e-09
BXY_0404000.1	PF10292	Serpentine type 7TM GPCR receptor class ab chemoreceptor	44	351	2.4e-11
BXY_0404600.1	PF10292	Serpentine type 7TM GPCR receptor class ab chemoreceptor	34	255	2.7e-07
BXY_0416800.1	PF10292	Serpentine type 7TM GPCR receptor class ab chemoreceptor	42	342	2.1e-08
BXY_0463400.1	PF10292	Serpentine type 7TM GPCR receptor class ab chemoreceptor	91	237	5.3e-09
BXY_0506200.1	PF10292	Serpentine type 7TM GPCR receptor class ab chemoreceptor	19	138	1.1e-09
BXY_0520100.1	PF10292	Serpentine type 7TM GPCR receptor class ab chemoreceptor	31	317	7.5e-07
BXY_0521200.1	PF10292	Serpentine type 7TM GPCR receptor class ab chemoreceptor	74	207	8.3e-05
BXY_0541000.1	PF10292	Serpentine type 7TM GPCR receptor class ab chemoreceptor	57	285	2.3e-10
BXY_0549000.1	PF10292	Serpentine type 7TM GPCR receptor class ab chemoreceptor	64	328	1.3e-16
BXY_0551600.1	PF10292	Serpentine type 7TM GPCR receptor class ab chemoreceptor	57	175	1.6e-05
BXY_0615100.1	PF10292	Serpentine type 7TM GPCR receptor class ab chemoreceptor	23	306	1.1e-07
BXY_0633000.1	PF10292	Serpentine type 7TM GPCR receptor class ab chemoreceptor	36	252	4.6e-10
BXY_0687700.1	PF10292	Serpentine type 7TM GPCR receptor class ab chemoreceptor	57	171	2.1e-05
BXY_0692800.1	PF10292	Serpentine type 7TM GPCR receptor class ab chemoreceptor	22	283	4e-14
BXY_0702400.1	PF10292	Serpentine type 7TM GPCR receptor class ab chemoreceptor	115	370	1.9e-12
BXY_0768500.1	PF10292	Serpentine type 7TM GPCR receptor class ab chemoreceptor	105	317	7.2e-13
BXY_0789600.1	PF10292	Serpentine type 7TM GPCR receptor class ab chemoreceptor	8	223	2.7e-08
BXY_0789700.1	PF10292	Serpentine type 7TM GPCR receptor class ab chemoreceptor	20	272	2.2e-09
BXY_0789900.1	PF10292	Serpentine type 7TM GPCR receptor class ab chemoreceptor	14	354	4.8e-22
BXY_0790000.1	PF10292	Serpentine type 7TM GPCR receptor class ab chemoreceptor	6	137	2e-10
BXY_0790100.1	PF10292	Serpentine type 7TM GPCR receptor class ab chemoreceptor	12	261	2.6e-13
BXY_0790200.1	PF10292	Serpentine type 7TM GPCR receptor class ab chemoreceptor	7	261	4.5e-12
BXY_0791500.1	PF10292	Serpentine type 7TM GPCR receptor class ab chemoreceptor	24	331	3.6e-22
BXY_0792000.1	PF10292	Serpentine type 7TM GPCR receptor class ab chemoreceptor	11	228	9.5e-19
BXY_0805000.1	PF10292	Serpentine type 7TM GPCR receptor class ab chemoreceptor	3	263	3.5e-16
BXY_0810000.1	PF10292	Serpentine type 7TM GPCR receptor class ab chemoreceptor	1	291	2e-13
BXY_0833600.1	PF10292	Serpentine type 7TM GPCR receptor class ab chemoreceptor	13	315	5.6e-07
BXY_1028500.1	PF10292	Serpentine type 7TM GPCR receptor class ab chemoreceptor	5	331	4.6e-16
BXY_1028600.1	PF10292	Serpentine type 7TM GPCR receptor class ab chemoreceptor	279	598	4.7e-15
BXY_1028700.1	PF10292	Serpentine type 7TM GPCR receptor class ab chemoreceptor	7	335	1.5e-18
BXY_1028800.1	PF10292	Serpentine type 7TM GPCR receptor class ab chemoreceptor	7	150	9e-11
BXY_1063700.1	PF10292	Serpentine type 7TM GPCR receptor class ab chemoreceptor	6	329	8e-18
BXY_1071300.1	PF10292	Serpentine type 7TM GPCR receptor class ab chemoreceptor	198	437	5.2e-13
BXY_1071500.1	PF10292	Serpentine type 7TM GPCR receptor class ab chemoreceptor	15	300	1.6e-10
BXY_1071800.1	PF10292	Serpentine type 7TM GPCR receptor class ab chemoreceptor	19	231	4.6e-11
BXY_1113600.1	PF10292	Serpentine type 7TM GPCR receptor class ab chemoreceptor	40	190	1.6e-09
BXY_1152500.1	PF10292	Serpentine type 7TM GPCR receptor class ab chemoreceptor	1	203	2.2e-14
BXY_1175100.1	PF10292	Serpentine type 7TM GPCR receptor class ab chemoreceptor	32	170	1.9e-05
BXY_1236600.1	PF10292	Serpentine type 7TM GPCR receptor class ab chemoreceptor	14	111	6.7e-05
BXY_1237600.1	PF10292	Serpentine type 7TM GPCR receptor class ab chemoreceptor	39	185	1.5e-08
BXY_1374200.1	PF10292	Serpentine type 7TM GPCR receptor class ab chemoreceptor	10	304	2.3e-13
BXY_1374300.1	PF10292	Serpentine type 7TM GPCR receptor class ab chemoreceptor	8	305	1.3e-16
BXY_1386700.1	PF10292	Serpentine type 7TM GPCR receptor class ab chemoreceptor	31	244	1e-11
BXY_1386800.1	PF10292	Serpentine type 7TM GPCR receptor class ab chemoreceptor	6	219	7.8e-17
BXY_1566500.1	PF10292	Serpentine type 7TM GPCR receptor class ab chemoreceptor	111	421	8.7e-26
BXY_1673400.1	PF10292	Serpentine type 7TM GPCR receptor class ab chemoreceptor	13	266	5e-13
BXY_1764400.1	PF10292	Serpentine type 7TM GPCR receptor class ab chemoreceptor	32	329	3.6e-13
