# Supplementary material for: A Reference Genome of Bursaphelenchus mucronatus Provides New Resources for Revealing Its Displacement by Pinewood Nematode
Source: Genes (Basel). 2020 May 19;11(5):570. doi: 10.3390/genes11050570 (PMC7288286; doi:10.3390/genes11050570)
Supplement: Supplementary file 1 [file genes-11-00570-s001.zip › genes-746709-supplementary/Supp-Table/Table S20.xls]

## Sheet: Sheet1
Table S20. Functional enrichment of median identity ortholog genes of B. xylophilus.
GO ID	P-value	Corr p-value	Description	Gene ID
GO:43170	9.5277e-13	1.4768e-10	macromolecule metabolic process	BXY_1002100.1|BXY_1333000.1|BXY_0875900.1|BXY_0679400.1|BXY_1064000.1|BXY_0421200.1|BXY_0721000.1|BXY_0849300.1|BXY_1014400.1|BXY_1460800.1|BXY_0430000.1|BXY_1454200.1|BXY_1474500.1|BXY_1310900.1|BXY_0721100.1|BXY_0293600.1|BXY_1456700.1|BXY_1488500.1|BXY_0297400.1|BXY_0422700.1|BXY_1524400.1|BXY_0293700.1|BXY_1473000.1|BXY_0923400.1|BXY_1270000.1|BXY_0429900.1|BXY_0536200.1|BXY_0179100.1|BXY_147…
GO:32200	7.4435e-12	3.8458e-10	telomere organization	BXY_0849300.1|BXY_1333000.1|BXY_0720600.1|BXY_1282200.1|BXY_1474500.1|BXY_1473800.1|BXY_1356500.1|BXY_1341900.1
GO:723	7.4435e-12	3.8458e-10	telomere maintenance	BXY_0849300.1|BXY_1333000.1|BXY_0720600.1|BXY_1282200.1|BXY_1474500.1|BXY_1473800.1|BXY_1356500.1|BXY_1341900.1
GO:60249	1.7123e-11	6.2129e-10	anatomical structure homeostasis	BXY_0849300.1|BXY_1333000.1|BXY_0720600.1|BXY_1282200.1|BXY_1474500.1|BXY_1473800.1|BXY_1356500.1|BXY_1341900.1
GO:6508	2.0042e-11	6.2129e-10	proteolysis	BXY_1446700.1|BXY_0733000.1|BXY_1448400.1|BXY_1064000.1|BXY_0430500.1|BXY_0721000.1|BXY_1686400.1|BXY_1014400.1|BXY_1460800.1|BXY_0117900.1|BXY_0430000.1|BXY_1454200.1|BXY_1310900.1|BXY_0083800.1|BXY_0102900.1|BXY_0721100.1|BXY_1344000.1|BXY_0293600.1|BXY_1459200.1|BXY_1488500.1|BXY_0297400.1|BXY_1524400.1|BXY_0293700.1|BXY_1473000.1|BXY_0430200.1|BXY_1270000.1|BXY_0429900.1|BXY_1502600.1|BXY_053…
GO:44238	5.5124e-11	1.424e-09	primary metabolic process	BXY_0001800.1|BXY_1002100.1|BXY_1333000.1|BXY_0875900.1|BXY_0679400.1|BXY_1064000.1|BXY_0421200.1|BXY_0721000.1|BXY_0849300.1|BXY_1014400.1|BXY_1460800.1|BXY_0430000.1|BXY_1454200.1|BXY_1474500.1|BXY_1310900.1|BXY_0721100.1|BXY_0293600.1|BXY_1456700.1|BXY_1488500.1|BXY_0297400.1|BXY_0903000.1|BXY_0422700.1|BXY_1524400.1|BXY_0293700.1|BXY_1473000.1|BXY_0923400.1|BXY_1270000.1|BXY_0429900.1|BXY_053…
GO:8152	3.3556e-10	7.4302e-09	metabolic process	BXY_0001800.1|BXY_1002100.1|BXY_0073400.1|BXY_1333000.1|BXY_0875900.1|BXY_0679400.1|BXY_1237400.1|BXY_1064000.1|BXY_0421200.1|BXY_0721000.1|BXY_0849300.1|BXY_1014400.1|BXY_1460800.1|BXY_0430000.1|BXY_1454200.1|BXY_1474500.1|BXY_1094000.1|BXY_1310900.1|BXY_0721100.1|BXY_0293600.1|BXY_1456700.1|BXY_1488500.1|BXY_0297400.1|BXY_0903000.1|BXY_0422700.1|BXY_1524400.1|BXY_0293700.1|BXY_1473000.1|BXY_092…
GO:19538	1.8967e-08	3.6749e-07	protein metabolic process	BXY_1002100.1|BXY_0679400.1|BXY_1064000.1|BXY_0421200.1|BXY_0721000.1|BXY_1014400.1|BXY_1460800.1|BXY_0430000.1|BXY_1454200.1|BXY_1310900.1|BXY_0721100.1|BXY_0293600.1|BXY_1456700.1|BXY_1488500.1|BXY_0297400.1|BXY_0422700.1|BXY_1524400.1|BXY_0293700.1|BXY_1473000.1|BXY_0923400.1|BXY_1270000.1|BXY_0429900.1|BXY_0536200.1|BXY_0198100.1|BXY_1398500.1|BXY_1446700.1|BXY_0733000.1|BXY_1107800.1|BXY_144…
GO:6259	1.313e-07	2.2613e-06	DNA metabolic process	BXY_1333000.1|BXY_1282200.1|BXY_0875900.1|BXY_1341900.1|BXY_1208200.1|BXY_1271600.1|BXY_0849300.1|BXY_1202400.1|BXY_0720600.1|BXY_1184000.1|BXY_1474500.1|BXY_1473800.1|BXY_1356500.1|BXY_1094200.1
GO:6281	1.2416e-05	0.00019245	DNA repair	BXY_0849300.1|BXY_1333000.1|BXY_0720600.1|BXY_1282200.1|BXY_1474500.1|BXY_1473800.1|BXY_1356500.1|BXY_1341900.1
GO:6974	2.185e-05	0.00030788	response to DNA damage stimulus	BXY_0849300.1|BXY_1333000.1|BXY_0720600.1|BXY_1282200.1|BXY_1474500.1|BXY_1473800.1|BXY_1356500.1|BXY_1341900.1
GO:33554	2.7024e-05	0.00034906	cellular response to stress	BXY_0849300.1|BXY_1333000.1|BXY_0720600.1|BXY_1282200.1|BXY_1474500.1|BXY_1473800.1|BXY_1356500.1|BXY_1341900.1
GO:51716	3.6688e-05	0.00043744	cellular response to stimulus	BXY_0849300.1|BXY_1333000.1|BXY_0720600.1|BXY_1282200.1|BXY_1474500.1|BXY_1473800.1|BXY_1356500.1|BXY_1341900.1
GO:51276	5.9162e-05	0.000655	chromosome organization	BXY_0849300.1|BXY_1333000.1|BXY_0720600.1|BXY_1282200.1|BXY_1474500.1|BXY_1473800.1|BXY_1356500.1|BXY_1341900.1
GO:42592	0.00013899	0.0014363	homeostatic process	BXY_0849300.1|BXY_1333000.1|BXY_0720600.1|BXY_1282200.1|BXY_1474500.1|BXY_1473800.1|BXY_1356500.1|BXY_1341900.1
GO:6950	0.00021972	0.0021285	response to stress	BXY_0849300.1|BXY_1333000.1|BXY_0720600.1|BXY_1282200.1|BXY_1474500.1|BXY_1473800.1|BXY_1356500.1|BXY_1341900.1
GO:50896	0.00049711	0.0045325	response to stimulus	BXY_0849300.1|BXY_1333000.1|BXY_0720600.1|BXY_1282200.1|BXY_1474500.1|BXY_1473800.1|BXY_1356500.1|BXY_1341900.1
GO:65008	0.00056323	0.0048501	regulation of biological quality	BXY_0849300.1|BXY_1333000.1|BXY_0720600.1|BXY_1282200.1|BXY_1474500.1|BXY_1473800.1|BXY_1356500.1|BXY_1341900.1
