# Supplementary material for: A Reference Genome of Bursaphelenchus mucronatus Provides New Resources for Revealing Its Displacement by Pinewood Nematode
Source: Genes (Basel). 2020 May 19;11(5):570. doi: 10.3390/genes11050570 (PMC7288286; doi:10.3390/genes11050570)
Supplement: Supplementary file 1 [file genes-11-00570-s001.zip › genes-746709-supplementary/Supp-Table/Table S21.xls]

## Sheet: Sheet1
Table S21. Functional enrichment of different identity cutoff of ortholog genes in B. xylophilus and B. mucronatus.
High identity in B. xylophilus
GO ID	P-value	Corr p-value	Description	Gene ID
GO:8152	3.3888e-10	1.6876e-08	metabolic process	BXY_1329300.1|BXY_0455600.1|BXY_0546700.1|BXY_1397600.1|BXY_0732700.1|BXY_1188700.1|BXY_0208600.1|BXY_0392000.1|BXY_0090400.1|BXY_1269200.1|BXY_1121800.1|BXY_0732500.1|BXY_0429700.1|BXY_0727200.1|BXY_0709400.1|BXY_0291000.1|BXY_0702500.1|BXY_1510000.1|BXY_1345300.1|BXY_0621100.1|BXY_1217800.1|BXY_0903100.1|BXY_1188000.1|BXY_1266400.1|BXY_0866800.1|BXY_0108800.1|BXY_1292700.1|BXY_1460900.1|BXY_101…
GO:44238	3.1583e-10	1.6876e-08	primary metabolic process	BXY_1329300.1|BXY_0455600.1|BXY_0546700.1|BXY_1397600.1|BXY_0732700.1|BXY_0208600.1|BXY_0392000.1|BXY_0090400.1|BXY_1121800.1|BXY_0732500.1|BXY_0429700.1|BXY_0727200.1|BXY_0709400.1|BXY_0291000.1|BXY_1217800.1|BXY_0903100.1|BXY_1188000.1|BXY_1266400.1|BXY_0866800.1|BXY_0108800.1|BXY_1292700.1|BXY_1460900.1|BXY_1014300.1|BXY_0707400.1|BXY_1489700.1|BXY_0293000.1|BXY_1124400.1|BXY_1205800.1|BXY_146…
GO:43170	3.8688e-13	3.2111e-11	macromolecule metabolic process	BXY_1329300.1|BXY_0455600.1|BXY_1397600.1|BXY_0732700.1|BXY_0208600.1|BXY_0392000.1|BXY_0090400.1|BXY_1121800.1|BXY_0732500.1|BXY_0429700.1|BXY_0727200.1|BXY_0291000.1|BXY_1188000.1|BXY_1266400.1|BXY_0866800.1|BXY_0108800.1|BXY_1292700.1|BXY_1460900.1|BXY_1014300.1|BXY_1489700.1|BXY_0293000.1|BXY_1124400.1|BXY_1205800.1|BXY_1468900.1|BXY_0103100.1|BXY_0845900.1|BXY_1106600.1|BXY_1317600.1|BXY_112…
GO:19538	2.8988e-19	3.609e-17	protein metabolic process	BXY_1329300.1|BXY_0455600.1|BXY_1397600.1|BXY_0732700.1|BXY_0208600.1|BXY_0392000.1|BXY_0090400.1|BXY_1121800.1|BXY_0732500.1|BXY_0429700.1|BXY_0727200.1|BXY_1188000.1|BXY_1266400.1|BXY_0866800.1|BXY_1292700.1|BXY_1460900.1|BXY_1014300.1|BXY_0293000.1|BXY_1124400.1|BXY_1205800.1|BXY_1468900.1|BXY_0103100.1|BXY_0845900.1|BXY_1106600.1|BXY_1317600.1|BXY_1123900.1|BXY_1586200.1|BXY_1580100.1|BXY_118…
GO:6508	6.7831e-37	1.689e-34	proteolysis	BXY_1329300.1|BXY_0429800.1|BXY_1276400.1|BXY_0732700.1|BXY_0208600.1|BXY_0392000.1|BXY_0732600.1|BXY_0090400.1|BXY_0118400.1|BXY_1121800.1|BXY_0732500.1|BXY_0208500.1|BXY_0429700.1|BXY_0727200.1|BXY_0206000.1|BXY_0408500.1|BXY_0866900.1|BXY_1188000.1|BXY_1586300.1|BXY_1266400.1|BXY_0866800.1|BXY_1474400.1|BXY_1254100.1|BXY_1460900.1|BXY_1351500.1|BXY_1014300.1|BXY_1572800.1|BXY_1158800.1|BXY_146…
GO:71715	0.0015105	0.041791	icosanoid transport	BXY_0903100.1|BXY_0620900.1|BXY_1217700.1|BXY_1217800.1
GO:32309	0.0015105	0.041791	icosanoid secretion	BXY_0903100.1|BXY_0620900.1|BXY_1217700.1|BXY_1217800.1
GO:46717	0.0015105	0.041791	acid secretion	BXY_0903100.1|BXY_0620900.1|BXY_1217700.1|BXY_1217800.1
GO:50482	0.0015105	0.041791	arachidonic acid secretion	BXY_0903100.1|BXY_0620900.1|BXY_1217700.1|BXY_1217800.1
GO:15908	0.0021052	0.047654	fatty acid transport	BXY_0903100.1|BXY_0620900.1|BXY_1217700.1|BXY_1217800.1
GO:15909	0.0021052	0.047654	long-chain fatty acid transport	BXY_0903100.1|BXY_0620900.1|BXY_1217700.1|BXY_1217800.1
Low identity in B. xylophilus
GO ID	P-value	Corr p-value	Description	Gene ID
GO:8152	3.6609e-05	0.00039904	metabolic process	BXY_1189600.1|BXY_1550400.1|BXY_0820800.1|BXY_0891500.1|BXY_0442000.1|BXY_0456800.1|BXY_0797400.1|BXY_1446100.1|BXY_0361700.1|BXY_1317000.1|BXY_1281600.1|BXY_0535600.1|BXY_1180300.1|BXY_1522700.1|BXY_1120600.1|BXY_1078300.1|BXY_0613400.1|BXY_1417100.1|BXY_0421000.1|BXY_0182600.1|BXY_1125300.1|BXY_1194300.1|BXY_1083900.1|BXY_0875700.1|BXY_0047800.1|BXY_0732800.1|BXY_1297700.1|BXY_0857800.1|BXY_078…
GO:44238	2.3086e-06	2.796e-05	primary metabolic process	BXY_1189600.1|BXY_1550400.1|BXY_0820800.1|BXY_0891500.1|BXY_0442000.1|BXY_0456800.1|BXY_0797400.1|BXY_1446100.1|BXY_1317000.1|BXY_1281600.1|BXY_0535600.1|BXY_1180300.1|BXY_1522700.1|BXY_1120600.1|BXY_1078300.1|BXY_0613400.1|BXY_1417100.1|BXY_0421000.1|BXY_0182600.1|BXY_1125300.1|BXY_1194300.1|BXY_1083900.1|BXY_0875700.1|BXY_0047800.1|BXY_0732800.1|BXY_1297700.1|BXY_0857800.1|BXY_0780600.1|BXY_100…
GO:43170	4.428e-08	9.6529e-07	macromolecule metabolic process	BXY_1189600.1|BXY_1550400.1|BXY_0820800.1|BXY_0442000.1|BXY_0456800.1|BXY_0797400.1|BXY_1446100.1|BXY_1317000.1|BXY_1281600.1|BXY_0535600.1|BXY_1180300.1|BXY_1522700.1|BXY_1120600.1|BXY_1078300.1|BXY_0613400.1|BXY_1417100.1|BXY_0421000.1|BXY_0182600.1|BXY_1125300.1|BXY_1194300.1|BXY_1083900.1|BXY_0875700.1|BXY_0047800.1|BXY_0732800.1|BXY_1297700.1|BXY_0857800.1|BXY_0780600.1|BXY_1002200.1|BXY_041…
GO:44237	0.00010875	0.0010776	cellular metabolic process	BXY_0891500.1|BXY_0442000.1|BXY_0456800.1|BXY_0797400.1|BXY_1317000.1|BXY_1281600.1|BXY_1180300.1|BXY_1522700.1|BXY_1120600.1|BXY_1078300.1|BXY_0613400.1|BXY_1417100.1|BXY_0421000.1|BXY_0182600.1|BXY_1125300.1|BXY_1194300.1|BXY_1083900.1|BXY_0875700.1|BXY_0047800.1|BXY_1297700.1|BXY_0857800.1|BXY_0780600.1|BXY_1002200.1|BXY_0414600.1|BXY_1213700.1
GO:44260	2.2222e-06	2.796e-05	cellular macromolecule metabolic process	BXY_1522700.1|BXY_1120600.1|BXY_1078300.1|BXY_0613400.1|BXY_1417100.1|BXY_0421000.1|BXY_0182600.1|BXY_1125300.1|BXY_0442000.1|BXY_1194300.1|BXY_1083900.1|BXY_0875700.1|BXY_0047800.1|BXY_0456800.1|BXY_0797400.1|BXY_1297700.1|BXY_0857800.1|BXY_1317000.1|BXY_0780600.1|BXY_1002200.1|BXY_1281600.1|BXY_1180300.1|BXY_0414600.1|BXY_1213700.1
GO:90304	3.8503e-10	1.399e-08	nucleic acid metabolic process	BXY_1120600.1|BXY_1078300.1|BXY_0613400.1|BXY_1417100.1|BXY_0182600.1|BXY_1125300.1|BXY_0442000.1|BXY_1194300.1|BXY_0875700.1|BXY_0047800.1|BXY_0797400.1|BXY_1297700.1|BXY_0857800.1|BXY_1317000.1|BXY_0780600.1|BXY_1002200.1|BXY_1281600.1|BXY_1213700.1
GO:6139	1.7217e-08	4.6917e-07	nucleobase, nucleoside, nucleotide and nucleic acid metabolic process	BXY_1120600.1|BXY_1078300.1|BXY_0613400.1|BXY_1417100.1|BXY_0182600.1|BXY_1125300.1|BXY_0442000.1|BXY_1194300.1|BXY_0875700.1|BXY_0047800.1|BXY_0797400.1|BXY_1297700.1|BXY_0857800.1|BXY_1317000.1|BXY_0780600.1|BXY_1002200.1|BXY_1281600.1|BXY_1213700.1
GO:34641	1.4647e-07	2.6608e-06	cellular nitrogen compound metabolic process	BXY_1120600.1|BXY_1078300.1|BXY_0613400.1|BXY_1417100.1|BXY_0182600.1|BXY_1125300.1|BXY_0442000.1|BXY_1194300.1|BXY_0875700.1|BXY_0047800.1|BXY_0797400.1|BXY_1297700.1|BXY_0857800.1|BXY_1317000.1|BXY_0780600.1|BXY_1002200.1|BXY_1281600.1|BXY_1213700.1
GO:6807	3.0022e-07	4.6748e-06	nitrogen compound metabolic process	BXY_1120600.1|BXY_1078300.1|BXY_0613400.1|BXY_1417100.1|BXY_0182600.1|BXY_1125300.1|BXY_0442000.1|BXY_1194300.1|BXY_0875700.1|BXY_0047800.1|BXY_0797400.1|BXY_1297700.1|BXY_0857800.1|BXY_1317000.1|BXY_0780600.1|BXY_1002200.1|BXY_1281600.1|BXY_1213700.1
GO:6259	6.5951e-16	3.5943e-14	DNA metabolic process	BXY_1078300.1|BXY_0613400.1|BXY_1417100.1|BXY_0182600.1|BXY_1125300.1|BXY_0442000.1|BXY_1194300.1|BXY_0875700.1|BXY_0047800.1|BXY_0797400.1|BXY_1297700.1|BXY_0857800.1|BXY_1317000.1|BXY_1002200.1|BXY_1281600.1|BXY_1213700.1
GO:15074	6.0663e-27	6.6122e-25	DNA integration	BXY_0613400.1|BXY_1417100.1|BXY_0182600.1|BXY_1125300.1|BXY_0442000.1|BXY_1194300.1|BXY_0875700.1|BXY_0047800.1|BXY_0797400.1|BXY_1297700.1|BXY_0857800.1|BXY_1317000.1|BXY_1002200.1|BXY_1281600.1|BXY_1213700.1
High identity in B. mucronatus
GO ID	P-value	Corr p-value	Description	Gene ID
GO:6508	4.8621e-23	1.1086e-20	proteolysis	BmChr1_2048_2383|BmChr2_9621.1_3326|BmChr6_9223.3_5270|BmChr3_3975_3737|BmChr5_9206.4_1999|BmChr1_8711.5_3018|BmChr1_2246.7_4050|BmScafflod18_19.7_2830|BmChr6_7986.9_3126|BmChr5_10720.2_7006|BmScafflod37_28_2228|BmChr4_3549.2_4144|BmChr5_8624.5_1606|BmChr3_3969.8_1067|BmChr5_10922.1_5809|BmChr1_454.8_1827|BmChr6_8247.4_1437|BmChr4_3542.8_1677|BmChr5_6547.7_2877|BmChr5_6543.9_3373|BmScafflod37_31.…
GO:19538	8.4822e-16	9.6697e-14	protein metabolic process	BmChr1_2048_2383|BmChr2_9621.1_3326|BmChr6_9223.3_5270|BmChr4_2953.7_9536|BmChr2_4244.4_2390|BmChr1_2246.7_4050|BmScafflod18_19.7_2830|BmChr3_9039.8_2866|BmChr6_7986.9_3126|BmChr3_2706.1_4904|BmScafflod37_28_2228|BmChr5_8624.5_1606|BmChr3_4425_1352|BmChr3_3969.8_1067|BmChr6_8247.4_1437|BmChr4_3542.8_1677|BmChr5_6543.9_3373|BmScafflod37_31.6_2310|BmChr3_8813.5_2893|BmScafflod1_75.4_3195|BmChr6_922…
GO:43170	4.9317e-10	3.7481e-08	macromolecule metabolic process	BmChr1_2048_2383|BmChr2_9621.1_3326|BmChr6_9223.3_5270|BmChr4_2953.7_9536|BmChr2_4244.4_2390|BmChr1_2246.7_4050|BmScafflod18_19.7_2830|BmChr3_9039.8_2866|BmChr6_7986.9_3126|BmChr3_2706.1_4904|BmScafflod37_28_2228|BmChr5_8624.5_1606|BmChr3_4425_1352|BmChr3_3969.8_1067|BmChr6_8247.4_1437|BmChr4_3542.8_1677|BmChr5_6543.9_3373|BmScafflod37_31.6_2310|BmChr3_8813.5_2893|BmScafflod1_75.4_3195|BmChr6_922…
GO:44238	2.265e-07	1.2911e-05	primary metabolic process	BmChr1_2048_2383|BmChr2_9621.1_3326|BmChr6_9223.3_5270|BmChr4_2953.7_9536|BmChr2_4244.4_2390|BmChr1_2246.7_4050|BmScafflod18_19.7_2830|BmChr3_9039.8_2866|BmChr6_7986.9_3126|BmChr3_2706.1_4904|BmScafflod37_28_2228|BmChr5_8624.5_1606|BmChr3_4425_1352|BmChr3_3969.8_1067|BmChr6_8247.4_1437|BmChr4_3542.8_1677|BmChr5_6543.9_3373|BmScafflod37_31.6_2310|BmChr3_8813.5_2893|BmScafflod1_75.4_3195|BmChr6_922…
GO:8152	2.0725e-06	9.4504e-05	metabolic process	BmChr1_2048_2383|BmChr2_9621.1_3326|BmChr6_9223.3_5270|BmChr4_2953.7_9536|BmChr2_4244.4_2390|BmChr1_2246.7_4050|BmScafflod18_19.7_2830|BmChr3_9039.8_2866|BmChr6_7986.9_3126|BmChr3_2706.1_4904|BmScafflod37_28_2228|BmChr5_8624.5_1606|BmChr3_4425_1352|BmChr4_329_2759|BmChr3_3969.8_1067|BmChr6_8247.4_1437|BmChr4_3542.8_1677|BmChr5_6543.9_3373|BmScafflod37_31.6_2310|BmChr3_8813.5_2893|BmScafflod1_75.4…
GO:71715	0.0016339	0.041392	icosanoid transport	BmChr1_11392.7_744|BmChr6_8675.3_1800|BmChr6_11226.4_1616|BmChr6_8677.2_1164
GO:32309	0.0016339	0.041392	icosanoid secretion	BmChr1_11392.7_744|BmChr6_8675.3_1800|BmChr6_11226.4_1616|BmChr6_8677.2_1164
GO:46717	0.0016339	0.041392	acid secretion	BmChr1_11392.7_744|BmChr6_8675.3_1800|BmChr6_11226.4_1616|BmChr6_8677.2_1164
GO:50482	0.0016339	0.041392	arachidonic acid secretion	BmChr1_11392.7_744|BmChr6_8675.3_1800|BmChr6_11226.4_1616|BmChr6_8677.2_1164
GO:15908	0.0022754	0.047164	fatty acid transport	BmChr1_11392.7_744|BmChr6_8675.3_1800|BmChr6_11226.4_1616|BmChr6_8677.2_1164
GO:15909	0.0022754	0.047164	long-chain fatty acid transport	BmChr1_11392.7_744|BmChr6_8675.3_1800|BmChr6_11226.4_1616|BmChr6_8677.2_1164
Median identity in B. mucronatus
GO ID	P-value	Corr p-value	Description	Gene ID
GO:43170	1.8064e-07	5.2688e-06	macromolecule metabolic process	BmChr3_8222.1_8434|BmChr1_3229.3_7300|BmChr3_2900.6_4051|BmChr1_8308.2_1225|BmChr1_2780_9454|BmChr4_3261.8_1795|BmChr2_9254.7_3219|BmChr6_8597.3_4087|BmChr6_3435_2479|BmChr5_943.4_1013|BmChr6_8246.1_1250|BmChr6_9237.6_619|BmChr5_8161_4905|BmChr4_9208.5_11330|BmChr2_3084.8_1685|BmChr2_3088.2_1368|BmChr5_9371.9_1013|BmChr3_5845.3_952|BmChr6_298_342|BmChr4_8734.2_5542|BmChr6_325_1399|BmChr3_1063.9_4…
GO:44238	5.0923e-05	0.0012731	primary metabolic process	BmChr3_8222.1_8434|BmChr1_3229.3_7300|BmChr3_2900.6_4051|BmChr1_8308.2_1225|BmChr1_2780_9454|BmChr4_3261.8_1795|BmChr2_9254.7_3219|BmChr6_8597.3_4087|BmChr6_3435_2479|BmChr5_943.4_1013|BmChr6_8246.1_1250|BmChr6_9237.6_619|BmChr5_8161_4905|BmChr4_9208.5_11330|BmChr2_3084.8_1685|BmChr2_3088.2_1368|BmChr5_9371.9_1013|BmChr4_6803.8_4562|BmChr3_5845.3_952|BmChr6_298_342|BmChr4_8734.2_5542|BmChr6_325_1…
GO:19538	0.0019261	0.033707	protein metabolic process	BmChr6_9243.2_6659|BmChr3_8222.1_8434|BmChr4_10431.4_22535|BmChr1_3229.3_7300|BmChr3_2900.6_4051|BmChr1_8308.2_1225|BmChr6_3277.5_2391|BmChr1_2780_9454|BmChr4_3261.8_1795|BmChr2_9254.7_3219|BmChr6_8597.3_4087|BmChr2_3089.9_1683|BmChr2_5136.6_526|BmChr6_3435_2479|BmChr6_8057.2_2327|BmChr6_8246.1_1250|BmChr6_9237.6_619|BmChr2_9271.4_2852|BmChr4_9208.5_11330|BmChr2_3093.6_1368|BmChr2_3082.8_1598|BmC…
GO:6508	9.789e-05	0.0021413	proteolysis	BmChr2_3084.8_1685|BmChr6_9243.2_6659|BmChr3_8222.1_8434|BmChr1_3229.3_7300|BmChr2_3088.2_1368|BmChr1_8308.2_1225|BmChr5_3866.2_7577|BmChr1_2780_9454|BmChr4_3261.8_1795|BmChr2_9254.7_3219|BmChr2_3089.9_1683|BmChr6_3435_2479|BmChr6_298_342|BmChr4_8734.2_5542|BmChr6_325_1399|BmChr6_8246.1_1250|BmChr6_9237.6_619|BmChr3_1654.7_1025|BmChr2_9271.4_2852|BmChr2_3093.6_1368|BmChr2_3082.8_1598
GO:6259	2.4037e-11	8.413e-10	DNA metabolic process	BmChr5_10283.7_1013|BmChr1_7440.2_1013|BmChr1_9224.4_1012|BmChr1_479.5_5303|BmChr5_9371.9_1013|BmChr4_9537.3_5640|BmChr3_5845.3_952|BmChr1_1609_7847|BmChr5_943.4_1013|BmChr1_11415.5_644|BmChr5_7630_1019|BmChr4_5533.8_798|BmScafflod21_1.1_7241|BmChr5_8161_4905|BmScafflod5_14_7241|BmChr6_2492.4_3216|BmChr6_6195.4_1013|BmChr2_2068.6_801
GO:90304	0.00087613	0.017036	nucleic acid metabolic process	BmChr5_10283.7_1013|BmChr1_7440.2_1013|BmChr1_9224.4_1012|BmChr1_479.5_5303|BmChr5_9371.9_1013|BmChr4_9537.3_5640|BmChr3_5845.3_952|BmChr1_1609_7847|BmChr5_943.4_1013|BmChr1_11415.5_644|BmChr5_7630_1019|BmChr4_5533.8_798|BmScafflod21_1.1_7241|BmChr5_8161_4905|BmScafflod5_14_7241|BmChr6_2492.4_3216|BmChr6_6195.4_1013|BmChr2_2068.6_801
GO:15074	3.6554e-20	6.3969e-18	DNA integration	BmChr5_10283.7_1013|BmChr1_7440.2_1013|BmChr1_9224.4_1012|BmChr1_479.5_5303|BmChr5_9371.9_1013|BmChr4_9537.3_5640|BmChr3_5845.3_952|BmChr5_943.4_1013|BmChr5_7630_1019|BmChr4_5533.8_798|BmScafflod21_1.1_7241|BmChr5_8161_4905|BmScafflod5_14_7241|BmChr6_2492.4_3216|BmChr6_6195.4_1013|BmChr2_2068.6_801
GO:6313	2.5383e-16	1.4807e-14	transposition, DNA-mediated	BmChr5_10283.7_1013|BmChr5_943.4_1013|BmChr1_7440.2_1013|BmChr5_7630_1019|BmChr1_9224.4_1012|BmChr4_5533.8_798|BmChr5_9371.9_1013|BmChr6_6195.4_1013|BmChr3_5845.3_952|BmChr2_2068.6_801
GO:32196	2.5383e-16	1.4807e-14	transposition	BmChr5_10283.7_1013|BmChr5_943.4_1013|BmChr1_7440.2_1013|BmChr5_7630_1019|BmChr1_9224.4_1012|BmChr4_5533.8_798|BmChr5_9371.9_1013|BmChr6_6195.4_1013|BmChr3_5845.3_952|BmChr2_2068.6_801
GO:6310	3.1864e-13	1.3941e-11	DNA recombination	BmChr5_10283.7_1013|BmChr5_943.4_1013|BmChr1_7440.2_1013|BmChr5_7630_1019|BmChr1_9224.4_1012|BmChr4_5533.8_798|BmChr5_9371.9_1013|BmChr6_6195.4_1013|BmChr3_5845.3_952|BmChr2_2068.6_801
Low identity in B. mucronatus
GO:GO ID	P-value	Corr p-value	Description	Gene ID
GO:15074	4.4832e-10	4.9315e-08	DNA integration	BmChr3_6962.6_3209|BmChr5_10818.8_5881|BmChr2_10234.7_6206|BmChr4_1225.3_7980|BmChr5_5467.5_1101|BmChr4_9070.1_6052|BmChr5_8166.2_5832
GO:6259	1.0461e-05	0.00057534	DNA metabolic process	BmChr3_6962.6_3209|BmChr5_10818.8_5881|BmChr2_10234.7_6206|BmChr4_1225.3_7980|BmChr5_5467.5_1101|BmChr4_9070.1_6052|BmChr5_8166.2_5832
