# Supplementary material for: A Reference Genome of Bursaphelenchus mucronatus Provides New Resources for Revealing Its Displacement by Pinewood Nematode
Source: Genes (Basel). 2020 May 19;11(5):570. doi: 10.3390/genes11050570 (PMC7288286; doi:10.3390/genes11050570)
Supplement: Supplementary file 1 [file genes-11-00570-s001.zip › genes-746709-supplementary/Supp-Table/Table S23.xls]

## Sheet: Table S21
Table S23. TMHMM annotation of GPCR genes of B. mucronatus.
Gene ID	TMHMM annotation
BmChr1_11139.4_3997	Region of a membrane-bound protein predicted to be embedded in the membrane.
BmChr2_4378.1_3461	Region of a membrane-bound protein predicted to be embedded in the membrane.
BmChr4_8742_3671	Region of a membrane-bound protein predicted to be embedded in the membrane.
BmChr1_5551.4_4566	Region of a membrane-bound protein predicted to be embedded in the membrane.
BmScaffold58_0.9_12160	Region of a membrane-bound protein predicted to be embedded in the membrane.
BmChr2_2865.4_9363	Region of a membrane-bound protein predicted to be embedded in the membrane.
BmChr4_2446_13134	Region of a membrane-bound protein predicted to be embedded in the membrane.
BmChr4_3041.3_1888	Region of a membrane-bound protein predicted to be embedded in the membrane.
BmChr1_4049.4_8946	Region of a membrane-bound protein predicted to be embedded in the membrane.
BmChr2_5027.4_1937	Region of a membrane-bound protein predicted to be embedded in the membrane.
BmChr4_3037.6_2856	Region of a membrane-bound protein predicted to be embedded in the membrane.
BmChr1_5409.2_2255	Region of a membrane-bound protein predicted to be embedded in the membrane.
BmChr2_3639.3_1551	Region of a membrane-bound protein predicted to be embedded in the membrane.
BmChr4_3640.9_1110	Region of a membrane-bound protein predicted to be embedded in the membrane.
BmChr6_2292.8_5585	Region of a membrane-bound protein predicted to be embedded in the membrane.
BmChr4_10363.7_1392	Region of a membrane-bound protein predicted to be embedded in the membrane.
BmChr4_8558.1_1943	Region of a membrane-bound protein predicted to be embedded in the membrane.
BmChr5_1878.8_10432	Region of a membrane-bound protein predicted to be embedded in the membrane.
BmChr4_7430.1_4610	Region of a membrane-bound protein predicted to be embedded in the membrane.
BmChr2_7360.7_1511	Region of a membrane-bound protein predicted to be embedded in the membrane.
BmChr5_1051.5_1227	Region of a membrane-bound protein predicted to be embedded in the membrane.
BmChr3_8400.9_1401	Region of a membrane-bound protein predicted to be embedded in the membrane.
BmChr4_9943.8_1830	Region of a membrane-bound protein predicted to be embedded in the membrane.
BmChr6_8110_2973	Region of a membrane-bound protein predicted to be embedded in the membrane.
BmChr5_4462.5_1998	Region of a membrane-bound protein predicted to be embedded in the membrane.
BmChr5_1948.2_13473	Region of a membrane-bound protein predicted to be embedded in the membrane.
BmChr6_992.6_3933	Region of a membrane-bound protein predicted to be embedded in the membrane.
BmChr1_6758.8_1990	Region of a membrane-bound protein predicted to be embedded in the membrane.
BmChr5_3372.2_1511	Region of a membrane-bound protein predicted to be embedded in the membrane.
BmChr5_4447.3_1816	Region of a membrane-bound protein predicted to be embedded in the membrane.
BmChr2_1755.2_3075	Region of a membrane-bound protein predicted to be embedded in the membrane.
BmChr6_8072.5_2142	Region of a membrane-bound protein predicted to be embedded in the membrane.
BmChr2_649.3_3650	Region of a membrane-bound protein predicted to be embedded in the membrane.
BmChr4_8728.1_2130	Region of a membrane-bound protein predicted to be embedded in the membrane.
BmChr4_9830.3_3811	Region of a membrane-bound protein predicted to be embedded in the membrane.
BmChr2_4521.5_1485	Region of a membrane-bound protein predicted to be embedded in the membrane.
BmChr2_4294.6_2094	Region of a membrane-bound protein predicted to be embedded in the membrane.
BmChr3_3245.5_2931	Region of a membrane-bound protein predicted to be embedded in the membrane.
BmChr4_3347.1_1790	Region of a membrane-bound protein predicted to be embedded in the membrane.
BmChr3_3499.2_5540	Region of a membrane-bound protein predicted to be embedded in the membrane.
BmChr4_2842.1_2098	Region of a membrane-bound protein predicted to be embedded in the membrane.
BmChr6_8076.6_1254	Region of a membrane-bound protein predicted to be embedded in the membrane.
BmChr4_10335.5_3086	Region of a membrane-bound protein predicted to be embedded in the membrane.
BmChr3_9748.2_2857	Region of a membrane-bound protein predicted to be embedded in the membrane.
BmChr1_6500_1903	Region of a membrane-bound protein predicted to be embedded in the membrane.
BmChr2_5551.7_11715	Region of a membrane-bound protein predicted to be embedded in the membrane.
BmChr6_119.4_973	Region of a membrane-bound protein predicted to be embedded in the membrane.
BmChr1_3296_2098	Region of a membrane-bound protein predicted to be embedded in the membrane.
BmChr4_4317_2723	Region of a membrane-bound protein predicted to be embedded in the membrane.
BmChr1_10768.9_6985	Region of a membrane-bound protein predicted to be embedded in the membrane.
BmChr1_5528.8_2085	Region of a membrane-bound protein predicted to be embedded in the membrane.
BmChr4_2839_1917	Region of a membrane-bound protein predicted to be embedded in the membrane.
BmChr4_7786.9_1637	Region of a membrane-bound protein predicted to be embedded in the membrane.
BmChr4_1982.1_4230	Region of a membrane-bound protein predicted to be embedded in the membrane.
BmChr5_1696.7_5318	Region of a membrane-bound protein predicted to be embedded in the membrane.
BmChr6_8086_1325	Region of a membrane-bound protein predicted to be embedded in the membrane.
BmChr4_9197.7_1909	Region of a membrane-bound protein predicted to be embedded in the membrane.
BmChr3_1830.1_9039	Region of a membrane-bound protein predicted to be embedded in the membrane.
BmChr5_417.6_1973	Region of a membrane-bound protein predicted to be embedded in the membrane.
BmChr2_4147.7_5294	Region of a membrane-bound protein predicted to be embedded in the membrane.
BmChr6_220.3_1206	Region of a membrane-bound protein predicted to be embedded in the membrane.
BmChr2_5861.2_15268	Region of a membrane-bound protein predicted to be embedded in the membrane.
BmChr5_4973.4_2078	Region of a membrane-bound protein predicted to be embedded in the membrane.
BmChr6_4503.2_1951	Region of a membrane-bound protein predicted to be embedded in the membrane.
BmChr2_266.5_2532	Region of a membrane-bound protein predicted to be embedded in the membrane.
BmChr2_2148.4_13413	Region of a membrane-bound protein predicted to be embedded in the membrane.
BmChr2_1998.5_2949	Region of a membrane-bound protein predicted to be embedded in the membrane.
BmChr1_6822.9_1768	Region of a membrane-bound protein predicted to be embedded in the membrane.
BmChr1_4024.7_12605	Region of a membrane-bound protein predicted to be embedded in the membrane.
BmChr1_971.8_3396	Region of a membrane-bound protein predicted to be embedded in the membrane.
BmChr4_2086.2_3279	Region of a membrane-bound protein predicted to be embedded in the membrane.
BmChr1_7607.9_4602	Region of a membrane-bound protein predicted to be embedded in the membrane.
BmChr1_3830_1567	Region of a membrane-bound protein predicted to be embedded in the membrane.
BmChr1_9783.9_3995	Region of a membrane-bound protein predicted to be embedded in the membrane.
BmChr2_2578.6_1774	Region of a membrane-bound protein predicted to be embedded in the membrane.
BmChr1_1325.4_7217	Region of a membrane-bound protein predicted to be embedded in the membrane.
BmChr6_217.3_2644	Region of a membrane-bound protein predicted to be embedded in the membrane.
BmChr1_8343.5_2437	Region of a membrane-bound protein predicted to be embedded in the membrane.
BmChr4_3362.8_1274	Region of a membrane-bound protein predicted to be embedded in the membrane.
BmChr1_8319.4_8682	Region of a membrane-bound protein predicted to be embedded in the membrane.
BmChr4_2325.8_11040	Region of a membrane-bound protein predicted to be embedded in the membrane.
BmChr3_8618.7_3003	Region of a membrane-bound protein predicted to be embedded in the membrane.
BmChr1_5560.2_4907	Region of a membrane-bound protein predicted to be embedded in the membrane.
BmChr2_527.8_1634	Region of a membrane-bound protein predicted to be embedded in the membrane.
BmChr3_831.9_4643	Region of a membrane-bound protein predicted to be embedded in the membrane.
BmChr6_4462.3_4393	Region of a membrane-bound protein predicted to be embedded in the membrane.
BmChr5_1254.3_3213	Region of a membrane-bound protein predicted to be embedded in the membrane.
BmChr4_10057.9_10769	Region of a membrane-bound protein predicted to be embedded in the membrane.
BmChr1_7573.4_348	Region of a membrane-bound protein predicted to be embedded in the membrane.
BmChr6_2232.8_1189	Region of a membrane-bound protein predicted to be embedded in the membrane.
BmChr3_3965.7_672	Region of a membrane-bound protein predicted to be embedded in the membrane.
BmChr1_7214.2_1204	Region of a membrane-bound protein predicted to be embedded in the membrane.
BmChr4_8439.8_1722	Region of a membrane-bound protein predicted to be embedded in the membrane.
BmChr3_1815.7_3381	Region of a membrane-bound protein predicted to be embedded in the membrane.
BmChr3_8717.9_1445	Region of a membrane-bound protein predicted to be embedded in the membrane.
BmChr6_4356.1_7996	Region of a membrane-bound protein predicted to be embedded in the membrane.
BmChr4_3800.7_15130	Region of a membrane-bound protein predicted to be embedded in the membrane.
BmChr6_8146.9_1960	Region of a membrane-bound protein predicted to be embedded in the membrane.
BmChr6_8365.3_4356	Region of a membrane-bound protein predicted to be embedded in the membrane.
BmChr4_6124.6_11443	Region of a membrane-bound protein predicted to be embedded in the membrane.
BmChr5_1042.7_2225	Region of a membrane-bound protein predicted to be embedded in the membrane.
BmChr6_3124.2_2181	Region of a membrane-bound protein predicted to be embedded in the membrane.
BmChr2_539.4_1359	Region of a membrane-bound protein predicted to be embedded in the membrane.
BmChr6_3120.4_3662	Region of a membrane-bound protein predicted to be embedded in the membrane.
BmChr2_9592.7_2849	Region of a membrane-bound protein predicted to be embedded in the membrane.
BmChr3_10704.5_6376	Region of a membrane-bound protein predicted to be embedded in the membrane.
BmChr6_2435.4_4940	Region of a membrane-bound protein predicted to be embedded in the membrane.
BmChr6_8089.2_2270	Region of a membrane-bound protein predicted to be embedded in the membrane.
BmChr3_9989.7_23477	Region of a membrane-bound protein predicted to be embedded in the membrane.
BmChr1_4466.6_6973	Region of a membrane-bound protein predicted to be embedded in the membrane.
BmChr3_3159.3_3748	Region of a membrane-bound protein predicted to be embedded in the membrane.
BmChr6_2354.1_9112	Region of a membrane-bound protein predicted to be embedded in the membrane.
BmChr6_6321.1_9916	Region of a membrane-bound protein predicted to be embedded in the membrane.
BmChr2_8605.8_1189	Region of a membrane-bound protein predicted to be embedded in the membrane.
BmChr4_1066.7_3402	Region of a membrane-bound protein predicted to be embedded in the membrane.
BmChr4_8782.5_1881	Region of a membrane-bound protein predicted to be embedded in the membrane.
BmChr6_1428.1_9768	Region of a membrane-bound protein predicted to be embedded in the membrane.
BmChr3_1749.1_11251	Region of a membrane-bound protein predicted to be embedded in the membrane.
BmChr3_219.5_6580	Region of a membrane-bound protein predicted to be embedded in the membrane.
BmChr5_1934.5_4344	Region of a membrane-bound protein predicted to be embedded in the membrane.
BmChr2_532.5_1149	Region of a membrane-bound protein predicted to be embedded in the membrane.
BmChr6_9984.5_4024	Region of a membrane-bound protein predicted to be embedded in the membrane.
BmChr4_10383.5_2089	Region of a membrane-bound protein predicted to be embedded in the membrane.
BmChr4_8710.3_1378	Region of a membrane-bound protein predicted to be embedded in the membrane.
BmChr2_275.5_5708	Region of a membrane-bound protein predicted to be embedded in the membrane.
BmChr4_8752.7_1476	Region of a membrane-bound protein predicted to be embedded in the membrane.
BmChr1_5355.9_2834	Region of a membrane-bound protein predicted to be embedded in the membrane.
BmChr6_9761_1862	Region of a membrane-bound protein predicted to be embedded in the membrane.
BmChr6_3430.2_1704	Region of a membrane-bound protein predicted to be embedded in the membrane.
BmChr5_459.1_5772	Region of a membrane-bound protein predicted to be embedded in the membrane.
BmChr1_7847.4_2959	Region of a membrane-bound protein predicted to be embedded in the membrane.
BmChr4_10305.8_3773	Region of a membrane-bound protein predicted to be embedded in the membrane.
BmChr4_10410.9_2176	Region of a membrane-bound protein predicted to be embedded in the membrane.
BmChr2_2989.6_22111	Region of a membrane-bound protein predicted to be embedded in the membrane.
BmChr1_3825.1_2238	Region of a membrane-bound protein predicted to be embedded in the membrane.
BmChr6_5409.1_4660	Region of a membrane-bound protein predicted to be embedded in the membrane.
BmChr5_676.2_7754	Region of a membrane-bound protein predicted to be embedded in the membrane.
BmChr1_8891.4_4824	Region of a membrane-bound protein predicted to be embedded in the membrane.
BmChr4_10415.8_6604	Region of a membrane-bound protein predicted to be embedded in the membrane.
BmChr2_4455.6_1463	Region of a membrane-bound protein predicted to be embedded in the membrane.
BmChr6_4401.7_1231	Region of a membrane-bound protein predicted to be embedded in the membrane.
BmChr3_7283.1_4104	Region of a membrane-bound protein predicted to be embedded in the membrane.
BmChr3_1619_2851	Region of a membrane-bound protein predicted to be embedded in the membrane.
BmChr6_4249.9_5151	Region of a membrane-bound protein predicted to be embedded in the membrane.
BmChr5_11097.7_2542	Region of a membrane-bound protein predicted to be embedded in the membrane.
BmChr6_4597.7_1494	Region of a membrane-bound protein predicted to be embedded in the membrane.
BmChr1_8337.5_2614	Region of a membrane-bound protein predicted to be embedded in the membrane.
BmChr2_1470.9_10341	Region of a membrane-bound protein predicted to be embedded in the membrane.
BmChr2_185.4_2038	Region of a membrane-bound protein predicted to be embedded in the membrane.
BmChr6_361.6_2251	Region of a membrane-bound protein predicted to be embedded in the membrane.
BmChr2_2754_1631	Region of a membrane-bound protein predicted to be embedded in the membrane.
BmChr2_536.1_1046	Region of a membrane-bound protein predicted to be embedded in the membrane.
BmChr4_8427_1756	Region of a membrane-bound protein predicted to be embedded in the membrane.
BmChr1_1143.7_6117	Region of a membrane-bound protein predicted to be embedded in the membrane.
BmChr6_3512.3_5041	Region of a membrane-bound protein predicted to be embedded in the membrane.
BmChr5_3265.8_1927	Region of a membrane-bound protein predicted to be embedded in the membrane.
BmChr5_7888.2_9779	Region of a membrane-bound protein predicted to be embedded in the membrane.
BmChr2_2438.5_4928	Region of a membrane-bound protein predicted to be embedded in the membrane.
BmChr2_5640.1_4555	Region of a membrane-bound protein predicted to be embedded in the membrane.
BmChr3_1610.3_2753	Region of a membrane-bound protein predicted to be embedded in the membrane.
BmChr5_5660.2_3880	Region of a membrane-bound protein predicted to be embedded in the membrane.
BmChr2_8193.6_1729	Region of a membrane-bound protein predicted to be embedded in the membrane.
BmChr2_11193_3630	Region of a membrane-bound protein predicted to be embedded in the membrane.
BmChr3_10266.8_2941	Region of a membrane-bound protein predicted to be embedded in the membrane.
BmChr5_3254.7_6040	Region of a membrane-bound protein predicted to be embedded in the membrane.
BmChr4_3643.1_5549	Region of a membrane-bound protein predicted to be embedded in the membrane.
BmChr1_3588.4_3913	Region of a membrane-bound protein predicted to be embedded in the membrane.
BmChr5_2959.4_2762	Region of a membrane-bound protein predicted to be embedded in the membrane.
BmChr2_10016.3_4483	Region of a membrane-bound protein predicted to be embedded in the membrane.
BmChr3_3915_3385	Region of a membrane-bound protein predicted to be embedded in the membrane.
BmChr2_4102.1_19774	Region of a membrane-bound protein predicted to be embedded in the membrane.
BmChr4_3036.2_1371	Region of a membrane-bound protein predicted to be embedded in the membrane.
BmChr1_4155.5_1335	Region of a membrane-bound protein predicted to be embedded in the membrane.
BmChr5_2243.6_3934	Region of a membrane-bound protein predicted to be embedded in the membrane.
BmChr6_2107.9_7558	Region of a membrane-bound protein predicted to be embedded in the membrane.
BmChr6_9931.7_2961	Region of a membrane-bound protein predicted to be embedded in the membrane.
BmChr2_2415.2_2037	Region of a membrane-bound protein predicted to be embedded in the membrane.
BmChr3_1761.1_2566	Region of a membrane-bound protein predicted to be embedded in the membrane.
BmChr3_8670.3_2229	Region of a membrane-bound protein predicted to be embedded in the membrane.
BmChr2_472_2948	Region of a membrane-bound protein predicted to be embedded in the membrane.
BmChr4_7427.6_1142	Region of a membrane-bound protein predicted to be embedded in the membrane.
BmChr5_3979.3_2898	Region of a membrane-bound protein predicted to be embedded in the membrane.
BmChr6_7038.6_4985	Region of a membrane-bound protein predicted to be embedded in the membrane.
BmChr4_10329_2910	Region of a membrane-bound protein predicted to be embedded in the membrane.
BmChr4_10055_2857	Region of a membrane-bound protein predicted to be embedded in the membrane.
BmChr2_2111.4_2883	Region of a membrane-bound protein predicted to be embedded in the membrane.
BmChr6_370.5_1471	Region of a membrane-bound protein predicted to be embedded in the membrane.
BmChr4_8912.9_9851	Region of a membrane-bound protein predicted to be embedded in the membrane.
BmChr4_4602.7_2219	Region of a membrane-bound protein predicted to be embedded in the membrane.
BmChr2_418.6_1895	Region of a membrane-bound protein predicted to be embedded in the membrane.
BmChr5_432.2_2513	Region of a membrane-bound protein predicted to be embedded in the membrane.
BmChr1_4058.5_1272	Region of a membrane-bound protein predicted to be embedded in the membrane.
BmChr6_6366_2238	Region of a membrane-bound protein predicted to be embedded in the membrane.
BmScaffold13_30.4_1507	Region of a membrane-bound protein predicted to be embedded in the membrane.
BmChr3_7248.4_3311	Region of a membrane-bound protein predicted to be embedded in the membrane.
BmChr2_5973.8_5845	Region of a membrane-bound protein predicted to be embedded in the membrane.
BmChr1_8524.9_4114	Region of a membrane-bound protein predicted to be embedded in the membrane.
BmChr1_10054.4_3181	Region of a membrane-bound protein predicted to be embedded in the membrane.
BmChr1_2468_2737	Region of a membrane-bound protein predicted to be embedded in the membrane.
BmChr5_94.1_2115	Region of a membrane-bound protein predicted to be embedded in the membrane.
BmChr3_856.2_4302	Region of a membrane-bound protein predicted to be embedded in the membrane.
BmChr4_7614_1309	Region of a membrane-bound protein predicted to be embedded in the membrane.
BmChr4_8088.3_662	Region of a membrane-bound protein predicted to be embedded in the membrane.
BmChr2_4304.8_2715	Region of a membrane-bound protein predicted to be embedded in the membrane.
BmChr1_10390.7_1882	Region of a membrane-bound protein predicted to be embedded in the membrane.
BmChr5_97.6_2202	Region of a membrane-bound protein predicted to be embedded in the membrane.
BmChr4_8387.6_7416	Region of a membrane-bound protein predicted to be embedded in the membrane.
BmChr2_1743.1_2018	Region of a membrane-bound protein predicted to be embedded in the membrane.
BmChr4_8712.8_1768	Region of a membrane-bound protein predicted to be embedded in the membrane.
BmChr5_1915.9_2992	Region of a membrane-bound protein predicted to be embedded in the membrane.
BmChr2_271.3_937	Region of a membrane-bound protein predicted to be embedded in the membrane.
BmChr1_7574.8_2909	Region of a membrane-bound protein predicted to be embedded in the membrane.
BmChr4_8629.9_2104	Region of a membrane-bound protein predicted to be embedded in the membrane.
BmChr4_4298.6_1938	Region of a membrane-bound protein predicted to be embedded in the membrane.
BmChr3_4377.8_1329	Region of a membrane-bound protein predicted to be embedded in the membrane.
BmChr2_8618.8_4291	Region of a membrane-bound protein predicted to be embedded in the membrane.
BmChr3_4493.7_6183	Region of a membrane-bound protein predicted to be embedded in the membrane.
BmChr1_8723.4_14179	Region of a membrane-bound protein predicted to be embedded in the membrane.
BmScaffold45_10.1_19544	Region of a membrane-bound protein predicted to be embedded in the membrane.
BmChr5_1006.7_29495	Region of a membrane-bound protein predicted to be embedded in the membrane.
BmChr2_9184.5_5050	Region of a membrane-bound protein predicted to be embedded in the membrane.
BmChr1_1334.5_3189	Region of a membrane-bound protein predicted to be embedded in the membrane.
BmChr2_8652.5_4158	Region of a membrane-bound protein predicted to be embedded in the membrane.
BmChr2_5793.6_3844	Region of a membrane-bound protein predicted to be embedded in the membrane.
BmChr2_745.4_15028	Region of a membrane-bound protein predicted to be embedded in the membrane.
BmChr4_10321.2_2610	Region of a membrane-bound protein predicted to be embedded in the membrane.
BmChr1_8971.3_3315	Region of a membrane-bound protein predicted to be embedded in the membrane.
BmChr2_8646.5_3859	Region of a membrane-bound protein predicted to be embedded in the membrane.
BmChr5_295.8_2683	Region of a membrane-bound protein predicted to be embedded in the membrane.
BmChr5_4365.3_10401	Region of a membrane-bound protein predicted to be embedded in the membrane.
BmChr1_10478.1_18103	Region of a membrane-bound protein predicted to be embedded in the membrane.
BmChr5_2794.3_1321	Region of a membrane-bound protein predicted to be embedded in the membrane.
BmChr6_213.6_3390	Region of a membrane-bound protein predicted to be embedded in the membrane.
BmChr5_11027_4803	Region of a membrane-bound protein predicted to be embedded in the membrane.
BmChr1_8533.1_1209	Region of a membrane-bound protein predicted to be embedded in the membrane.
BmScaffold10_57.2_2711	Region of a membrane-bound protein predicted to be embedded in the membrane.
BmChr2_4532.3_1988	Region of a membrane-bound protein predicted to be embedded in the membrane.
BmChr6_3441.2_1522	Region of a membrane-bound protein predicted to be embedded in the membrane.
BmChr5_4258.2_1241	Region of a membrane-bound protein predicted to be embedded in the membrane.
BmChr5_4359.8_1481	Region of a membrane-bound protein predicted to be embedded in the membrane.
BmChr1_4045.7_1244	Region of a membrane-bound protein predicted to be embedded in the membrane.
BmChr2_8969.5_11567	Region of a membrane-bound protein predicted to be embedded in the membrane.
BmChr6_386.4_21476	Region of a membrane-bound protein predicted to be embedded in the membrane.
BmChr4_10454.8_2762	Region of a membrane-bound protein predicted to be embedded in the membrane.
BmChr2_8638.7_6323	Region of a membrane-bound protein predicted to be embedded in the membrane.
BmChr4_10345_7376	Region of a membrane-bound protein predicted to be embedded in the membrane.
BmChr2_3080.7_1854	Region of a membrane-bound protein predicted to be embedded in the membrane.
BmChr1_3734.3_9943	Region of a membrane-bound protein predicted to be embedded in the membrane.
BmChr5_426.1_2109	Region of a membrane-bound protein predicted to be embedded in the membrane.
BmChr4_1730_2995	Region of a membrane-bound protein predicted to be embedded in the membrane.
BmChr1_9225.8_1334	Region of a membrane-bound protein predicted to be embedded in the membrane.
BmChr6_463.6_3634	Region of a membrane-bound protein predicted to be embedded in the membrane.
BmChr6_1582.7_4176	Region of a membrane-bound protein predicted to be embedded in the membrane.
BmChr3_4139.1_1544	Region of a membrane-bound protein predicted to be embedded in the membrane.
BmChr1_1244.2_2726	Region of a membrane-bound protein predicted to be embedded in the membrane.
BmChr4_8731.2_2538	Region of a membrane-bound protein predicted to be embedded in the membrane.
BmChr4_7856.7_3925	Region of a membrane-bound protein predicted to be embedded in the membrane.
BmChr2_526.1_1165	Region of a membrane-bound protein predicted to be embedded in the membrane.
BmChr1_3355_1912	Region of a membrane-bound protein predicted to be embedded in the membrane.
BmChr6_2534.9_9836	Region of a membrane-bound protein predicted to be embedded in the membrane.
BmChr2_1596_47178	Region of a membrane-bound protein predicted to be embedded in the membrane.
BmChr2_5242_1181	Region of a membrane-bound protein predicted to be embedded in the membrane.
BmChr5_307.2_2340	Region of a membrane-bound protein predicted to be embedded in the membrane.
BmChr4_7230.1_1523	Region of a membrane-bound protein predicted to be embedded in the membrane.
BmChr6_3249.1_2075	Region of a membrane-bound protein predicted to be embedded in the membrane.
BmScaffold13_59.6_5337	Region of a membrane-bound protein predicted to be embedded in the membrane.
BmChr1_11116.5_7025	Region of a membrane-bound protein predicted to be embedded in the membrane.
BmChr3_1627.1_2968	Region of a membrane-bound protein predicted to be embedded in the membrane.
BmChr5_8487.1_16460	Region of a membrane-bound protein predicted to be embedded in the membrane.
BmChr6_8133.6_8848	Region of a membrane-bound protein predicted to be embedded in the membrane.
BmChr1_10364.2_3651	Region of a membrane-bound protein predicted to be embedded in the membrane.
BmChr2_3730.7_7228	Region of a membrane-bound protein predicted to be embedded in the membrane.
BmChr2_4705.4_1431	Region of a membrane-bound protein predicted to be embedded in the membrane.
BmChr4_6728.7_2068	Region of a membrane-bound protein predicted to be embedded in the membrane.
BmChr2_6736.2_1546	Region of a membrane-bound protein predicted to be embedded in the membrane.
BmChr1_977.3_15332	Region of a membrane-bound protein predicted to be embedded in the membrane.
BmChr1_5890_1428	Region of a membrane-bound protein predicted to be embedded in the membrane.
BmChr3_3855.3_1349	Region of a membrane-bound protein predicted to be embedded in the membrane.
BmChr6_1874.7_6028	Region of a membrane-bound protein predicted to be embedded in the membrane.
BmChr4_4704.2_1822	Region of a membrane-bound protein predicted to be embedded in the membrane.
BmScaffold13_18.1_1922	Region of a membrane-bound protein predicted to be embedded in the membrane.
BmChr6_4830.1_2292	Region of a membrane-bound protein predicted to be embedded in the membrane.
BmChr3_6010.1_2099	Region of a membrane-bound protein predicted to be embedded in the membrane.
BmChr6_8020.9_1335	Region of a membrane-bound protein predicted to be embedded in the membrane.
BmScaffold7_69.1_20876	Region of a membrane-bound protein predicted to be embedded in the membrane.
BmChr4_4690_4293	Region of a membrane-bound protein predicted to be embedded in the membrane.
BmChr5_1771.1_11223	Region of a membrane-bound protein predicted to be embedded in the membrane.
BmChr2_11044_1325	Region of a membrane-bound protein predicted to be embedded in the membrane.
BmChr3_3963.2_1705	Region of a membrane-bound protein predicted to be embedded in the membrane.
BmChr2_2540.5_1695	Region of a membrane-bound protein predicted to be embedded in the membrane.
BmChr6_4599.3_1916	Region of a membrane-bound protein predicted to be embedded in the membrane.
BmChr5_2886.7_7380	Region of a membrane-bound protein predicted to be embedded in the membrane.
BmChr1_11708.6_3258	Region of a membrane-bound protein predicted to be embedded in the membrane.
BmChr5_410.1_6598	Region of a membrane-bound protein predicted to be embedded in the membrane.
BmChr1_8531.1_1247	Region of a membrane-bound protein predicted to be embedded in the membrane.
BmChr2_2546.1_1525	Region of a membrane-bound protein predicted to be embedded in the membrane.
BmChr5_452.6_5424	Region of a membrane-bound protein predicted to be embedded in the membrane.
BmChr4_10069.6_4585	Region of a membrane-bound protein predicted to be embedded in the membrane.
BmChr2_1208.8_3175	Region of a membrane-bound protein predicted to be embedded in the membrane.
BmChr1_3032.5_29112	Region of a membrane-bound protein predicted to be embedded in the membrane.
BmChr1_11077.1_16925	Region of a membrane-bound protein predicted to be embedded in the membrane.
BmChr6_3984.3_7112	Region of a membrane-bound protein predicted to be embedded in the membrane.
BmChr1_6529.1_2919	Region of a membrane-bound protein predicted to be embedded in the membrane.
BmChr5_6720.6_2161	Region of a membrane-bound protein predicted to be embedded in the membrane.
BmChr6_3217.3_2969	Region of a membrane-bound protein predicted to be embedded in the membrane.
BmChr6_2418.5_5213	Region of a membrane-bound protein predicted to be embedded in the membrane.
BmChr6_10657.5_3583	Region of a membrane-bound protein predicted to be embedded in the membrane.
BmChr3_1843.5_4296	Region of a membrane-bound protein predicted to be embedded in the membrane.
BmChr6_3170.8_3447	Region of a membrane-bound protein predicted to be embedded in the membrane.
BmChr2_546.2_14571	Region of a membrane-bound protein predicted to be embedded in the membrane.
BmChr1_4187_3581	Region of a membrane-bound protein predicted to be embedded in the membrane.
BmChr1_7161_411	Region of a membrane-bound protein predicted to be embedded in the membrane.
BmChr5_1925.2_2424	Region of a membrane-bound protein predicted to be embedded in the membrane.
BmChr5_2792.3_1206	Region of a membrane-bound protein predicted to be embedded in the membrane.
BmChr5_2923.4_1702	Region of a membrane-bound protein predicted to be embedded in the membrane.
BmChr4_10315.9_2724	Region of a membrane-bound protein predicted to be embedded in the membrane.
BmChr6_8143.2_1932	Region of a membrane-bound protein predicted to be embedded in the membrane.
BmChr2_739.4_3593	Region of a membrane-bound protein predicted to be embedded in the membrane.
BmChr2_5846.5_1482	Region of a membrane-bound protein predicted to be embedded in the membrane.
BmChr3_8633.8_1551	Region of a membrane-bound protein predicted to be embedded in the membrane.
BmChr4_11160.3_2967	Region of a membrane-bound protein predicted to be embedded in the membrane.
BmChr5_395.2_1647	Region of a membrane-bound protein predicted to be embedded in the membrane.
BmChr3_8090.6_6660	Region of a membrane-bound protein predicted to be embedded in the membrane.
BmChr6_4475.3_11764	Region of a membrane-bound protein predicted to be embedded in the membrane.
BmChr1_3604.2_3913	Region of a membrane-bound protein predicted to be embedded in the membrane.
BmScaffold7_98.2_5353	Region of a membrane-bound protein predicted to be embedded in the membrane.
BmChr4_1028.3_4240	Region of a membrane-bound protein predicted to be embedded in the membrane.
BmChr3_3288.9_2544	Region of a membrane-bound protein predicted to be embedded in the membrane.
BmChr4_10036.6_3331	Region of a membrane-bound protein predicted to be embedded in the membrane.
BmChr4_8437.1_1413	Region of a membrane-bound protein predicted to be embedded in the membrane.
BmChr4_2198.1_29419	Region of a membrane-bound protein predicted to be embedded in the membrane.
BmChr6_3703.2_1543	Region of a membrane-bound protein predicted to be embedded in the membrane.
BmScaffold13_8.7_5328	Region of a membrane-bound protein predicted to be embedded in the membrane.
BmChr2_598.6_8753	Region of a membrane-bound protein predicted to be embedded in the membrane.
BmChr5_399_3545	Region of a membrane-bound protein predicted to be embedded in the membrane.
BmChr4_6687.5_1996	Region of a membrane-bound protein predicted to be embedded in the membrane.
BmChr2_8616.8_1388	Region of a membrane-bound protein predicted to be embedded in the membrane.
BmChr4_7225.1_2612	Region of a membrane-bound protein predicted to be embedded in the membrane.
BmChr2_3852.8_1966	Region of a membrane-bound protein predicted to be embedded in the membrane.
BmChr6_6249.9_6566	Region of a membrane-bound protein predicted to be embedded in the membrane.
BmChr1_7126.8_1591	Region of a membrane-bound protein predicted to be embedded in the membrane.
BmChr6_3705.4_15811	Region of a membrane-bound protein predicted to be embedded in the membrane.
BmChr3_625.3_5076	Region of a membrane-bound protein predicted to be embedded in the membrane.
BmChr5_10660.8_11734	Region of a membrane-bound protein predicted to be embedded in the membrane.
BmChr2_6899.4_15180	Region of a membrane-bound protein predicted to be embedded in the membrane.
BmChr5_7540.1_4317	Region of a membrane-bound protein predicted to be embedded in the membrane.
BmChr3_8638_21788	Region of a membrane-bound protein predicted to be embedded in the membrane.
BmChr1_4038.6_6996	Region of a membrane-bound protein predicted to be embedded in the membrane.
BmChr4_10773_8950	Region of a membrane-bound protein predicted to be embedded in the membrane.
BmChr2_2306.9_3160	Region of a membrane-bound protein predicted to be embedded in the membrane.
BmChr1_961.7_7308	Region of a membrane-bound protein predicted to be embedded in the membrane.
BmChr5_1746.2_4371	Region of a membrane-bound protein predicted to be embedded in the membrane.
BmChr1_2862.1_7365	Region of a membrane-bound protein predicted to be embedded in the membrane.
BmChr1_7381.3_4580	Region of a membrane-bound protein predicted to be embedded in the membrane.
BmChr4_8719.1_6983	Region of a membrane-bound protein predicted to be embedded in the membrane.
BmChr3_8172.1_1605	Region of a membrane-bound protein predicted to be embedded in the membrane.
BmChr6_1777.5_4610	Region of a membrane-bound protein predicted to be embedded in the membrane.
BmChr4_8633.6_2035	Region of a membrane-bound protein predicted to be embedded in the membrane.
BmChr4_10760_2180	Region of a membrane-bound protein predicted to be embedded in the membrane.
BmChr3_4384.3_2646	Region of a membrane-bound protein predicted to be embedded in the membrane.
BmChr5_4233.1_8648	Region of a membrane-bound protein predicted to be embedded in the membrane.
BmChr1_8951_2868	Region of a membrane-bound protein predicted to be embedded in the membrane.
BmChr3_3292.7_4880	Region of a membrane-bound protein predicted to be embedded in the membrane.
BmScaffold38_17.4_3181	Region of a membrane-bound protein predicted to be embedded in the membrane.
BmChr3_1839.8_2154	Region of a membrane-bound protein predicted to be embedded in the membrane.
BmChr4_1083_5344	Region of a membrane-bound protein predicted to be embedded in the membrane.
BmScaffold13_25.4_1281	Region of a membrane-bound protein predicted to be embedded in the membrane.
BmChr5_10912.4_3151	Region of a membrane-bound protein predicted to be embedded in the membrane.
BmChr6_4335.1_5880	Region of a membrane-bound protein predicted to be embedded in the membrane.
BmChr1_7955.5_2910	Region of a membrane-bound protein predicted to be embedded in the membrane.
BmChr1_77.1_1702	Region of a membrane-bound protein predicted to be embedded in the membrane.
BmChr3_10950.4_6862	Region of a membrane-bound protein predicted to be embedded in the membrane.
BmScaffold3_6.1_28347	Region of a membrane-bound protein predicted to be embedded in the membrane.
BmChr6_3435_2479	Region of a membrane-bound protein predicted to be embedded in the membrane.
BmChr6_5430.2_5359	Region of a membrane-bound protein predicted to be embedded in the membrane.
BmChr6_4619.1_1975	Region of a membrane-bound protein predicted to be embedded in the membrane.
BmChr1_10780.1_6556	Region of a membrane-bound protein predicted to be embedded in the membrane.
BmChr4_3365.4_1212	Region of a membrane-bound protein predicted to be embedded in the membrane.
BmChr5_4476.4_2994	Region of a membrane-bound protein predicted to be embedded in the membrane.
BmChr1_8191.5_1223	Region of a membrane-bound protein predicted to be embedded in the membrane.
BmChr6_2515.7_9714	Region of a membrane-bound protein predicted to be embedded in the membrane.
BmChr1_9995.1_3598	Region of a membrane-bound protein predicted to be embedded in the membrane.
BmChr5_1240.9_2264	Region of a membrane-bound protein predicted to be embedded in the membrane.
BmScaffold45_30.7_2758	Region of a membrane-bound protein predicted to be embedded in the membrane.
BmChr5_4222.7_4654	Region of a membrane-bound protein predicted to be embedded in the membrane.
BmChr1_8985.7_28958	Region of a membrane-bound protein predicted to be embedded in the membrane.
BmChr2_3711.1_6819	Region of a membrane-bound protein predicted to be embedded in the membrane.
BmChr5_1943.3_2675	Region of a membrane-bound protein predicted to be embedded in the membrane.
BmChr1_5360.5_7419	Region of a membrane-bound protein predicted to be embedded in the membrane.
BmChr1_7149.5_4758	Region of a membrane-bound protein predicted to be embedded in the membrane.
BmChr4_8755.1_3366	Region of a membrane-bound protein predicted to be embedded in the membrane.
BmChr4_8433.1_1371	Region of a membrane-bound protein predicted to be embedded in the membrane.
BmChr2_522.8_1811	Region of a membrane-bound protein predicted to be embedded in the membrane.
BmChr3_8661.1_8640	Region of a membrane-bound protein predicted to be embedded in the membrane.
BmChr5_1710.4_4655	Region of a membrane-bound protein predicted to be embedded in the membrane.
BmChr5_2642.1_2674	Region of a membrane-bound protein predicted to be embedded in the membrane.
BmChr5_1891.6_18987	Region of a membrane-bound protein predicted to be embedded in the membrane.
BmChr3_8675.2_552	Region of a membrane-bound protein predicted to be embedded in the membrane.
BmChr1_8975.5_8133	Region of a membrane-bound protein predicted to be embedded in the membrane.
BmChr2_8651.1_1256	Region of a membrane-bound protein predicted to be embedded in the membrane.
BmChr2_3720.9_6601	Region of a membrane-bound protein predicted to be embedded in the membrane.
BmChr2_8635.4_2174	Region of a membrane-bound protein predicted to be embedded in the membrane.
BmChr1_7303_6128	Region of a membrane-bound protein predicted to be embedded in the membrane.
BmChr6_10296.6_19373	Region of a membrane-bound protein predicted to be embedded in the membrane.
BmChr5_2248.3_3637	Region of a membrane-bound protein predicted to be embedded in the membrane.
BmChr5_4320.4_6627	Region of a membrane-bound protein predicted to be embedded in the membrane.
BmChr5_1911.4_3234	Region of a membrane-bound protein predicted to be embedded in the membrane.
BmChr5_8285.4_7296	Region of a membrane-bound protein predicted to be embedded in the membrane.
BmChr5_1245_1211	Region of a membrane-bound protein predicted to be embedded in the membrane.
BmChr3_4169.4_3096	Region of a membrane-bound protein predicted to be embedded in the membrane.
BmChr2_8624_6346	Region of a membrane-bound protein predicted to be embedded in the membrane.
BmChr6_4398.9_2384	Region of a membrane-bound protein predicted to be embedded in the membrane.
BmChr4_4517.4_3725	Region of a membrane-bound protein predicted to be embedded in the membrane.
BmChr4_8429.2_1539	Region of a membrane-bound protein predicted to be embedded in the membrane.
BmChr2_8631.6_1349	Region of a membrane-bound protein predicted to be embedded in the membrane.
BmChr6_4927.6_3511	Region of a membrane-bound protein predicted to be embedded in the membrane.
BmChr4_7.7_4511	Region of a membrane-bound protein predicted to be embedded in the membrane.
BmChr4_3739.9_4141	Region of a membrane-bound protein predicted to be embedded in the membrane.
BmChr4_9343.2_9479	Region of a membrane-bound protein predicted to be embedded in the membrane.
BmChr6_7282.8_1500	Region of a membrane-bound protein predicted to be embedded in the membrane.
BmChr1_4047.9_1408	Region of a membrane-bound protein predicted to be embedded in the membrane.
BmChr1_1570.4_5261	Region of a membrane-bound protein predicted to be embedded in the membrane.
BmChr1_339.2_4007	Region of a membrane-bound protein predicted to be embedded in the membrane.
BmChr2_2773.9_1360	Region of a membrane-bound protein predicted to be embedded in the membrane.
BmChr6_5455.3_1331	Region of a membrane-bound protein predicted to be embedded in the membrane.
BmChr5_1247.3_1106	Region of a membrane-bound protein predicted to be embedded in the membrane.
BmChr1_11104.6_3750	Region of a membrane-bound protein predicted to be embedded in the membrane.
BmScaffold13_57_1319	Region of a membrane-bound protein predicted to be embedded in the membrane.
BmChr4_11433.5_7477	Region of a membrane-bound protein predicted to be embedded in the membrane.
BmChr6_4458.5_1639	Region of a membrane-bound protein predicted to be embedded in the membrane.
BmChr6_5175.8_2528	Region of a membrane-bound protein predicted to be embedded in the membrane.
BmChr1_916.5_5002	Region of a membrane-bound protein predicted to be embedded in the membrane.
BmChr3_4259.7_1578	Region of a membrane-bound protein predicted to be embedded in the membrane.
BmChr6_8013.2_2125	Region of a membrane-bound protein predicted to be embedded in the membrane.
BmChr2_8643.2_422	Region of a membrane-bound protein predicted to be embedded in the membrane.
BmChr2_1929.3_2417	Region of a membrane-bound protein predicted to be embedded in the membrane.
BmChr1_5122.5_2890	Region of a membrane-bound protein predicted to be embedded in the membrane.
BmChr4_2879.8_2854	Region of a membrane-bound protein predicted to be embedded in the membrane.
BmChr6_4740.6_1585	Region of a membrane-bound protein predicted to be embedded in the membrane.
BmScaffold56_8.4_2099	Region of a membrane-bound protein predicted to be embedded in the membrane.
BmChr4_8749.3_2718	Region of a membrane-bound protein predicted to be embedded in the membrane.
BmChr4_9151.3_2641	Region of a membrane-bound protein predicted to be embedded in the membrane.
BmChr1_4168.4_1177	Region of a membrane-bound protein predicted to be embedded in the membrane.
BmChr4_11426.5_1909	Region of a membrane-bound protein predicted to be embedded in the membrane.
BmChr5_5590.3_2170	Region of a membrane-bound protein predicted to be embedded in the membrane.
BmChr3_9967.9_20911	Region of a membrane-bound protein predicted to be embedded in the membrane.
BmChr4_8420.5_3793	Region of a membrane-bound protein predicted to be embedded in the membrane.
BmChr6_126.5_2493	Region of a membrane-bound protein predicted to be embedded in the membrane.
BmChr5_6535.4_1753	Region of a membrane-bound protein predicted to be embedded in the membrane.
BmChr3_851.9_1821	Region of a membrane-bound protein predicted to be embedded in the membrane.
BmChr2_1668.2_4348	Region of a membrane-bound protein predicted to be embedded in the membrane.
BmChr6_2223.8_3514	Region of a membrane-bound protein predicted to be embedded in the membrane.
BmChr5_2796.2_15563	Region of a membrane-bound protein predicted to be embedded in the membrane.
BmChr4_152.2_1922	Region of a membrane-bound protein predicted to be embedded in the membrane.
BmChr4_5880.7_2745	Region of a membrane-bound protein predicted to be embedded in the membrane.
BmChr4_3434.7_3671	Region of a membrane-bound protein predicted to be embedded in the membrane.
BmChr6_88.7_1533	Region of a membrane-bound protein predicted to be embedded in the membrane.
BmChr2_5719.6_2989	Region of a membrane-bound protein predicted to be embedded in the membrane.
BmChr3_10945_4681	Region of a membrane-bound protein predicted to be embedded in the membrane.
BmChr2_2555.9_14051	Region of a membrane-bound protein predicted to be embedded in the membrane.
BmChr5_10061.7_3717	Region of a membrane-bound protein predicted to be embedded in the membrane.
BmScaffold9_80.7_3191	Region of a membrane-bound protein predicted to be embedded in the membrane.
BmChr5_5931_2695	Region of a membrane-bound protein predicted to be embedded in the membrane.
BmChr1_7016.3_1306	Region of a membrane-bound protein predicted to be embedded in the membrane.
BmChr6_5307.1_1458	Region of a membrane-bound protein predicted to be embedded in the membrane.
BmChr4_7652_2515	Region of a membrane-bound protein predicted to be embedded in the membrane.
BmChr6_3432.6_1031	Region of a membrane-bound protein predicted to be embedded in the membrane.
BmChr1_6523.8_2669	Region of a membrane-bound protein predicted to be embedded in the membrane.
BmChr2_2535.6_2245	Region of a membrane-bound protein predicted to be embedded in the membrane.
BmChr1_6620.7_3461	Region of a membrane-bound protein predicted to be embedded in the membrane.
BmChr2_4528.8_1519	Region of a membrane-bound protein predicted to be embedded in the membrane.
BmChr6_8815.2_3606	Region of a membrane-bound protein predicted to be embedded in the membrane.
BmChr6_2413.2_4471	Region of a membrane-bound protein predicted to be embedded in the membrane.
BmChr5_4107.2_1316	Region of a membrane-bound protein predicted to be embedded in the membrane.
BmChr2_4525.2_1998	Region of a membrane-bound protein predicted to be embedded in the membrane.
BmChr2_2777.3_1449	Region of a membrane-bound protein predicted to be embedded in the membrane.
BmChr6_10127.2_4480	Region of a membrane-bound protein predicted to be embedded in the membrane.
BmChr1_8664.4_5745	Region of a membrane-bound protein predicted to be embedded in the membrane.
BmChr3_4381.6_1185	Region of a membrane-bound protein predicted to be embedded in the membrane.
BmChr3_8676_1302	Region of a membrane-bound protein predicted to be embedded in the membrane.
BmChr4_500.9_3806	Region of a membrane-bound protein predicted to be embedded in the membrane.
BmScaffold13_66.6_1353	Region of a membrane-bound protein predicted to be embedded in the membrane.
BmChr4_495.5_2480	Region of a membrane-bound protein predicted to be embedded in the membrane.
BmChr4_7216.7_1940	Region of a membrane-bound protein predicted to be embedded in the membrane.
BmChr6_1898_2490	Region of a membrane-bound protein predicted to be embedded in the membrane.
BmChr4_8561.6_1425	Region of a membrane-bound protein predicted to be embedded in the membrane.
BmChr5_2930.8_1668	Region of a membrane-bound protein predicted to be embedded in the membrane.
BmScaffold28_8.9_2185	Region of a membrane-bound protein predicted to be embedded in the membrane.
BmChr2_273.2_1614	Region of a membrane-bound protein predicted to be embedded in the membrane.
BmChr5_4254.4_1237	Region of a membrane-bound protein predicted to be embedded in the membrane.
BmChr6_2506.6_4133	Region of a membrane-bound protein predicted to be embedded in the membrane.
BmChr5_8278.8_6401	Region of a membrane-bound protein predicted to be embedded in the membrane.
BmChr3_11280.3_8389	Region of a membrane-bound protein predicted to be embedded in the membrane.
BmChr6_2511.6_1318	Region of a membrane-bound protein predicted to be embedded in the membrane.
BmChr6_377.7_3669	Region of a membrane-bound protein predicted to be embedded in the membrane.
BmChr5_313.6_7200	Region of a membrane-bound protein predicted to be embedded in the membrane.
BmChr1_65.4_10303	Region of a membrane-bound protein predicted to be embedded in the membrane.
BmChr6_4048.8_7289	Region of a membrane-bound protein predicted to be embedded in the membrane.
BmChr4_10356.5_1749	Region of a membrane-bound protein predicted to be embedded in the membrane.
BmChr4_11287.2_2393	Region of a membrane-bound protein predicted to be embedded in the membrane.
BmChr5_1962.5_2859	Region of a membrane-bound protein predicted to be embedded in the membrane.
BmChr3_11482.4_8504	Region of a membrane-bound protein predicted to be embedded in the membrane.
BmChr2_2775.6_1177	Region of a membrane-bound protein predicted to be embedded in the membrane.
BmChr4_3276_1817	Region of a membrane-bound protein predicted to be embedded in the membrane.
BmChr1_3807.6_6653	Region of a membrane-bound protein predicted to be embedded in the membrane.
BmChr4_3032.9_1637	Region of a membrane-bound protein predicted to be embedded in the membrane.
BmChr6_4467.2_1975	Region of a membrane-bound protein predicted to be embedded in the membrane.
BmChr5_4109.6_1295	Region of a membrane-bound protein predicted to be embedded in the membrane.
BmChr5_7820.4_18494	Region of a membrane-bound protein predicted to be embedded in the membrane.
BmChr5_8707.1_2619	Region of a membrane-bound protein predicted to be embedded in the membrane.
BmChr6_4404.2_1037	Region of a membrane-bound protein predicted to be embedded in the membrane.
BmChr1_4841.1_1847	Region of a membrane-bound protein predicted to be embedded in the membrane.
BmChr5_790_8819	Region of a membrane-bound protein predicted to be embedded in the membrane.
BmChr2_8607.5_5630	Region of a membrane-bound protein predicted to be embedded in the membrane.
BmChr4_8201.5_3524	Region of a membrane-bound protein predicted to be embedded in the membrane.
BmChr4_4270.2_2001	Region of a membrane-bound protein predicted to be embedded in the membrane.
BmChr5_2194.7_3022	Region of a membrane-bound protein predicted to be embedded in the membrane.
BmChr6_6346.4_1887	Region of a membrane-bound protein predicted to be embedded in the membrane.
BmChr5_10734_3134	Region of a membrane-bound protein predicted to be embedded in the membrane.
BmChr4_11163.8_3227	Region of a membrane-bound protein predicted to be embedded in the membrane.
BmChr1_5034_2307	Region of a membrane-bound protein predicted to be embedded in the membrane.
BmChr2_612.4_2682	Region of a membrane-bound protein predicted to be embedded in the membrane.
BmChr2_11004.7_4813	Region of a membrane-bound protein predicted to be embedded in the membrane.
BmScaffold13_45_3630	Region of a membrane-bound protein predicted to be embedded in the membrane.
BmChr5_1038.1_3046	Region of a membrane-bound protein predicted to be embedded in the membrane.
BmChr2_4470.8_2485	Region of a membrane-bound protein predicted to be embedded in the membrane.
BmScaffold34_7.1_4022	Region of a membrane-bound protein predicted to be embedded in the membrane.
BmChr5_2193.7_662	Region of a membrane-bound protein predicted to be embedded in the membrane.
BmChr5_407.3_1673	Region of a membrane-bound protein predicted to be embedded in the membrane.
BmScaffold7_104.4_3691	Region of a membrane-bound protein predicted to be embedded in the membrane.
BmChr1_7602_5334	Region of a membrane-bound protein predicted to be embedded in the membrane.
BmChr4_10353.9_1486	Region of a membrane-bound protein predicted to be embedded in the membrane.
BmScaffold13_15.6_1486	Region of a membrane-bound protein predicted to be embedded in the membrane.
BmChr4_6068.2_4963	Region of a membrane-bound protein predicted to be embedded in the membrane.
BmChr4_10368.7_1511	Region of a membrane-bound protein predicted to be embedded in the membrane.
BmChr2_3728.3_1662	Region of a membrane-bound protein predicted to be embedded in the membrane.
BmChr2_475.1_1312	Region of a membrane-bound protein predicted to be embedded in the membrane.
BmChr2_1711.9_2089	Region of a membrane-bound protein predicted to be embedded in the membrane.
BmChr3_3659.9_4578	Region of a membrane-bound protein predicted to be embedded in the membrane.
BmChr4_4718.5_1751	Region of a membrane-bound protein predicted to be embedded in the membrane.
BmChr5_1048.8_1573	Region of a membrane-bound protein predicted to be embedded in the membrane.
BmChr2_5760.4_1587	Region of a membrane-bound protein predicted to be embedded in the membrane.
BmChr2_4876.6_1557	Region of a membrane-bound protein predicted to be embedded in the membrane.
BmChr6_11145.3_3117	Region of a membrane-bound protein predicted to be embedded in the membrane.
BmChr5_3236_1582	Region of a membrane-bound protein predicted to be embedded in the membrane.
BmChr4_3366.7_1169	Region of a membrane-bound protein predicted to be embedded in the membrane.
BmScaffold13_38.6_2951	Region of a membrane-bound protein predicted to be embedded in the membrane.
BmChr2_8196_1678	Region of a membrane-bound protein predicted to be embedded in the membrane.
BmScaffold4_112.2_2964	Region of a membrane-bound protein predicted to be embedded in the membrane.
BmChr1_7121.1_2204	Region of a membrane-bound protein predicted to be embedded in the membrane.
BmChr5_4238.4_722	Region of a membrane-bound protein predicted to be embedded in the membrane.
