# Supplementary material for: A Reference Genome of Bursaphelenchus mucronatus Provides New Resources for Revealing Its Displacement by Pinewood Nematode
Source: Genes (Basel). 2020 May 19;11(5):570. doi: 10.3390/genes11050570 (PMC7288286; doi:10.3390/genes11050570)
Supplement: Supplementary file 1 [file genes-11-00570-s001.zip › genes-746709-supplementary/Supp-Table/Table S22.xls]

## Sheet: Table S20
Table S20. Pfam annotation of GPCR genes of B. mucronatus.
Gene ID	Pfam Term	Annotation	Start	End	P value
BmChr1_10478.1_18103	PF00001	7 transmembrane receptor (rhodopsin family)	614	980	3.7e-52
BmChr1_11077.1_16925	PF10326	Serpentine type 7TM GPCR chemoreceptor Str	14	305	8e-20
BmChr1_4024.7_12605	PF10318	Serpentine type 7TM GPCR chemoreceptor Srh	109	376	5.8e-25
BmChr1_4038.6_6996	PF10318	Serpentine type 7TM GPCR chemoreceptor Srh	279	540	5.3e-24
BmChr1_4049.4_8946	PF10318	Serpentine type 7TM GPCR chemoreceptor Srh	246	508	1.7e-20
BmChr1_7574.8_2909	PF10320	Serpentine type 7TM GPCR chemoreceptor Srsx	23	278	5.7e-41
BmChr1_7847.4_2959	PF10318	Serpentine type 7TM GPCR chemoreceptor Srh	26	319	1.4e-08
BmChr1_8524.9_4114	PF10326	Serpentine type 7TM GPCR chemoreceptor Str	291	577	3.9e-22
BmChr1_8723.4_14179	PF00001	7 transmembrane receptor (rhodopsin family)	430	970	3e-70
BmChr1_8975.5_8133	PF10317	Serpentine type 7TM GPCR chemoreceptor Srd	304	533	1.3e-12
BmChr1_961.7_7308	PF10326	Serpentine type 7TM GPCR chemoreceptor Str	337	629	3e-17
BmChr1_977.3_15332	PF10326	Serpentine type 7TM GPCR chemoreceptor Str	397	686	2.1e-23
BmChr1_9783.9_3995	PF10328	Serpentine type 7TM GPCR chemoreceptor Srx	11	203	1.8e-07
BmChr2_2438.5_4928	PF10323	Serpentine type 7TM GPCR chemoreceptor Srv	12	297	2.6e-34
BmChr2_2865.4_9363	PF10321	Serpentine type 7TM GPCR chemoreceptor Srt	13	284	5.2e-50
BmChr2_472_2948	PF10317	Serpentine type 7TM GPCR chemoreceptor Srd	314	609	1.6e-22
BmChr2_598.6_8753	PF10323	Serpentine type 7TM GPCR chemoreceptor Srv	17	296	6.4e-22
BmChr2_745.4_15028	PF10292	Serpentine type 7TM GPCR receptor class ab chemoreceptor	716	1047	9.5e-19
BmChr2_8607.5_5630	PF10326	Serpentine type 7TM GPCR chemoreceptor Str	337	439	3e-05
BmChr2_8618.8_4291	PF10318	Serpentine type 7TM GPCR chemoreceptor Srh	10	320	7e-12
BmChr2_8638.7_6323	PF10318	Serpentine type 7TM GPCR chemoreceptor Srh	328	626	1e-22
BmChr2_8646.5_3859	PF10318	Serpentine type 7TM GPCR chemoreceptor Srh	18	286	1.2e-14
BmChr3_10704.5_6376	PF00001	7 transmembrane receptor (rhodopsin family)	156	330	1.3e-24
BmChr3_11482.4_8504	PF10326	Serpentine type 7TM GPCR chemoreceptor Str	1242	1356	2.3e-10
BmChr3_8638_21788	PF10318	Serpentine type 7TM GPCR chemoreceptor Srh	17	319	1.3e-22
BmChr3_8661.1_8640	PF10318	Serpentine type 7TM GPCR chemoreceptor Srh	687	946	2.3e-21
BmChr3_9967.9_20911	PF10317	Serpentine type 7TM GPCR chemoreceptor Srd	350	646	2.5e-18
BmChr4_10345_7376	PF10317	Serpentine type 7TM GPCR chemoreceptor Srd	22	309	4.8e-28
BmChr4_2198.1_29419	PF00001	7 transmembrane receptor (rhodopsin family)	117	314	3.5e-23
BmChr4_2446_13134	PF10321	Serpentine type 7TM GPCR chemoreceptor Srt	337	626	5.9e-73
BmChr4_3037.6_2856	PF10320	Serpentine type 7TM GPCR chemoreceptor Srsx	66	311	8e-31
BmChr4_3643.1_5549	PF10317	Serpentine type 7TM GPCR chemoreceptor Srd	299	589	7.1e-32
BmChr4_500.9_3806	PF10318	Serpentine type 7TM GPCR chemoreceptor Srh	149	364	8.8e-26
BmChr4_7430.1_4610	PF10292	Serpentine type 7TM GPCR receptor class ab chemoreceptor	59	275	2.4e-07
BmChr4_7614_1309	PF10321	Serpentine type 7TM GPCR chemoreceptor Srt	149	287	2.1e-18
BmChr4_7856.7_3925	PF10292	Serpentine type 7TM GPCR receptor class ab chemoreceptor	8	305	1.6e-17
BmChr4_8420.5_3793	PF10317	Serpentine type 7TM GPCR chemoreceptor Srd	44	332	8.6e-22
BmChr4_8427_1756	PF10317	Serpentine type 7TM GPCR chemoreceptor Srd	44	156	3.1e-12
BmChr4_8719.1_6983	PF10326	Serpentine type 7TM GPCR chemoreceptor Str	3	255	2.8e-20
BmChr4_8731.2_2538	PF10326	Serpentine type 7TM GPCR chemoreceptor Str	31	149	1.3e-10
BmChr4_8742_3671	PF10317	Serpentine type 7TM GPCR chemoreceptor Srd	431	719	2.9e-26
BmChr4_8912.9_9851	PF10292	Serpentine type 7TM GPCR receptor class ab chemoreceptor	18	276	5.5e-05
BmChr5_1240.9_2264	PF10326	Serpentine type 7TM GPCR chemoreceptor Str	13	156	3.6e-06
BmChr5_1771.1_11223	PF10326	Serpentine type 7TM GPCR chemoreceptor Str	70	357	7.2e-17
BmChr5_1878.8_10432	PF10292	Serpentine type 7TM GPCR receptor class ab chemoreceptor	16	251	5.4e-05
BmChr5_1891.6_18987	PF10292	Serpentine type 7TM GPCR receptor class ab chemoreceptor	12	301	4.3e-09
BmChr5_1948.2_13473	PF10318	Serpentine type 7TM GPCR chemoreceptor Srh	414	716	2.6e-20
BmChr5_2796.2_15563	PF10318	Serpentine type 7TM GPCR chemoreceptor Srh	2167	2392	1.3e-11
BmChr5_307.2_2340	PF10326	Serpentine type 7TM GPCR chemoreceptor Str	9	150	2.9e-06
BmChr5_410.1_6598	PF10318	Serpentine type 7TM GPCR chemoreceptor Srh	40	300	1.6e-15
BmChr5_4320.4_6627	PF10326	Serpentine type 7TM GPCR chemoreceptor Str	379	615	1.9e-13
BmChr5_4365.3_10401	PF10317	Serpentine type 7TM GPCR chemoreceptor Srd	792	1085	1.3e-25
BmChr5_459.1_5772	PF10326	Serpentine type 7TM GPCR chemoreceptor Str	27	162	2.7e-08
BmChr5_7820.4_18494	PF10321	Serpentine type 7TM GPCR chemoreceptor Srt	1230	1527	4.6e-87
BmChr5_7888.2_9779	PF10292	Serpentine type 7TM GPCR receptor class ab chemoreceptor	365	670	1.4e-12
BmChr6_213.6_3390	PF10320	Serpentine type 7TM GPCR chemoreceptor Srsx	3	243	2.8e-36
BmChr6_217.3_2644	PF10320	Serpentine type 7TM GPCR chemoreceptor Srsx	21	275	1.2e-44
BmChr6_2354.1_9112	PF10326	Serpentine type 7TM GPCR chemoreceptor Str	21	311	2.1e-13
BmChr6_2418.5_5213	PF10320	Serpentine type 7TM GPCR chemoreceptor Srsx	18	269	4.9e-38
BmChr6_2435.4_4940	PF10320	Serpentine type 7TM GPCR chemoreceptor Srsx	17	267	5.4e-35
BmChr6_2506.6_4133	PF10326	Serpentine type 7TM GPCR chemoreceptor Str	335	623	9.6e-23
BmChr6_2515.7_9714	PF10326	Serpentine type 7TM GPCR chemoreceptor Str	11	301	2e-22
BmChr6_386.4_21476	PF10317	Serpentine type 7TM GPCR chemoreceptor Srd	1035	1327	6.8e-23
BmChr6_5307.1_1458	PF10326	Serpentine type 7TM GPCR chemoreceptor Str	13	157	7.9e-07
BmChr6_6249.9_6566	PF10324	Serpentine type 7TM GPCR chemoreceptor Srw	114	339	3e-27
BmScaffold13_59.6_5337	PF10317	Serpentine type 7TM GPCR chemoreceptor Srd	249	471	2.3e-18
BmScaffold13_8.7_5328	PF10326	Serpentine type 7TM GPCR chemoreceptor Str	218	371	3.6e-14
BmScaffold45_10.1_19544	PF10326	Serpentine type 7TM GPCR chemoreceptor Str	14	309	7.1e-19
BmScaffold7_69.1_20876	PF10320	Serpentine type 7TM GPCR chemoreceptor Srsx	586	818	1.5e-28
BmScaffold7_98.2_5353	PF10320	Serpentine type 7TM GPCR chemoreceptor Srsx	18	269	2.8e-38
BmChr2_4378.1_3461	PF00001	7 transmembrane receptor (rhodopsin family)	86	358	1.1e-41
BmChr1_5551.4_4566	PF00001	7 transmembrane receptor (rhodopsin family)	52	474	1.4e-71
BmChr2_5027.4_1937	PF00001	7 transmembrane receptor (rhodopsin family)	76	331	2.2e-33
BmChr1_5409.2_2255	PF00001	7 transmembrane receptor (rhodopsin family)	49	368	3.2e-69
BmChr5_4462.5_1998	PF00001	7 transmembrane receptor (rhodopsin family)	42	353	6.5e-43
BmChr1_6758.8_1990	PF00001	7 transmembrane receptor (rhodopsin family)	54	415	2.2e-68
BmChr3_3499.2_5540	PF00001	7 transmembrane receptor (rhodopsin family)	86	343	9.5e-44
BmChr1_6500_1903	PF00001	7 transmembrane receptor (rhodopsin family)	68	338	1.3e-24
BmChr1_3296_2098	PF00001	7 transmembrane receptor (rhodopsin family)	27	403	4e-14
BmChr1_10768.9_6985	PF00001	7 transmembrane receptor (rhodopsin family)	111	370	6.4e-20
BmChr1_5528.8_2085	PF00001	7 transmembrane receptor (rhodopsin family)	70	331	3.3e-41
BmChr4_7786.9_1637	PF00001	7 transmembrane receptor (rhodopsin family)	80	332	4.6e-16
BmChr4_1982.1_4230	PF00001	7 transmembrane receptor (rhodopsin family)	94	387	7.4e-38
BmChr2_5861.2_15268	PF00001	7 transmembrane receptor (rhodopsin family)	33	353	1.5e-28
BmChr4_2086.2_3279	PF00001	7 transmembrane receptor (rhodopsin family)	51	311	2.8e-47
BmChr4_2325.8_11040	PF00001	7 transmembrane receptor (rhodopsin family)	44	290	9.4e-11
BmChr1_5560.2_4907	PF00001	7 transmembrane receptor (rhodopsin family)	152	785	4.7e-51
BmChr6_8365.3_4356	PF00001	7 transmembrane receptor (rhodopsin family)	452	700	2.6e-17
BmChr4_6124.6_11443	PF00001	7 transmembrane receptor (rhodopsin family)	1192	1465	3.1e-12
BmChr2_9592.7_2849	PF00001	7 transmembrane receptor (rhodopsin family)	51	322	3.3e-14
BmChr6_1428.1_9768	PF00001	7 transmembrane receptor (rhodopsin family)	86	1436	2.2e-58
BmChr3_219.5_6580	PF00001	7 transmembrane receptor (rhodopsin family)	63	322	2.5e-40
BmChr1_5355.9_2834	PF00001	7 transmembrane receptor (rhodopsin family)	61	290	7.2e-10
BmChr6_5409.1_4660	PF00001	7 transmembrane receptor (rhodopsin family)	163	480	4.1e-15
BmChr1_8891.4_4824	PF00001	7 transmembrane receptor (rhodopsin family)	41	474	1.5e-74
BmChr3_7283.1_4104	PF00001	7 transmembrane receptor (rhodopsin family)	268	654	4.9e-60
BmChr6_361.6_2251	PF00001	7 transmembrane receptor (rhodopsin family)	57	314	5e-09
BmChr2_5640.1_4555	PF00001	7 transmembrane receptor (rhodopsin family)	579	784	8.2e-14
BmChr5_5660.2_3880	PF00001	7 transmembrane receptor (rhodopsin family)	211	468	4.2e-42
BmChr2_11193_3630	PF00001	7 transmembrane receptor (rhodopsin family)	38	303	1.5e-17
BmChr1_3588.4_3913	PF00001	7 transmembrane receptor (rhodopsin family)	52	324	7.5e-19
BmChr5_2959.4_2762	PF00001	7 transmembrane receptor (rhodopsin family)	78	362	8.5e-50
BmChr2_10016.3_4483	PF00001	7 transmembrane receptor (rhodopsin family)	34	294	2.3e-45
BmChr6_7038.6_4985	PF00001	7 transmembrane receptor (rhodopsin family)	52	316	3.4e-23
BmChr6_6366_2238	PF00001	7 transmembrane receptor (rhodopsin family)	113	367	3.1e-23
BmChr2_5973.8_5845	PF00001	7 transmembrane receptor (rhodopsin family)	35	307	6e-45
BmChr1_10054.4_3181	PF00001	7 transmembrane receptor (rhodopsin family)	23	243	1.3e-50
BmChr2_4304.8_2715	PF00001	7 transmembrane receptor (rhodopsin family)	98	331	2.9e-13
BmChr4_8387.6_7416	PF00001	7 transmembrane receptor (rhodopsin family)	49	316	1.8e-38
BmChr4_4298.6_1938	PF00001	7 transmembrane receptor (rhodopsin family)	71	384	9.7e-25
BmChr4_1730_2995	PF00001	7 transmembrane receptor (rhodopsin family)	21	306	1.7e-34
BmChr1_3355_1912	PF00001	7 transmembrane receptor (rhodopsin family)	49	287	8.6e-13
BmChr2_1596_47178	PF00001	7 transmembrane receptor (rhodopsin family)	515	800	4.8e-45
BmChr4_6728.7_2068	PF00001	7 transmembrane receptor (rhodopsin family)	64	477	1.4e-33
BmChr2_6736.2_1546	PF00001	7 transmembrane receptor (rhodopsin family)	77	281	1.2e-10
BmChr1_5890_1428	PF00001	7 transmembrane receptor (rhodopsin family)	79	341	3.4e-35
BmChr4_4704.2_1822	PF00001	7 transmembrane receptor (rhodopsin family)	27	417	3.4e-58
BmChr3_6010.1_2099	PF00001	7 transmembrane receptor (rhodopsin family)	34	311	1e-38
BmChr4_4690_4293	PF00001	7 transmembrane receptor (rhodopsin family)	89	400	2.7e-41
BmChr2_1208.8_3175	PF00001	7 transmembrane receptor (rhodopsin family)	130	479	4.4e-10
BmChr1_6529.1_2919	PF00001	7 transmembrane receptor (rhodopsin family)	81	438	2.4e-75
BmChr5_6720.6_2161	PF00001	7 transmembrane receptor (rhodopsin family)	62	347	3e-23
BmChr6_3217.3_2969	PF00001	7 transmembrane receptor (rhodopsin family)	38	234	3.2e-08
BmChr6_3170.8_3447	PF00001	7 transmembrane receptor (rhodopsin family)	44	335	2.7e-11
BmChr2_5846.5_1482	PF00001	7 transmembrane receptor (rhodopsin family)	84	334	2.8e-27
BmChr6_4475.3_11764	PF00001	7 transmembrane receptor (rhodopsin family)	142	651	8.6e-69
BmChr1_3604.2_3913	PF00001	7 transmembrane receptor (rhodopsin family)	52	324	7.5e-19
BmChr4_6687.5_1996	PF00001	7 transmembrane receptor (rhodopsin family)	42	330	2.5e-43
BmChr3_625.3_5076	PF00001	7 transmembrane receptor (rhodopsin family)	219	495	6e-56
BmChr2_6899.4_15180	PF00001	7 transmembrane receptor (rhodopsin family)	276	743	2.7e-76
BmChr5_7540.1_4317	PF00001	7 transmembrane receptor (rhodopsin family)	385	660	1.4e-14
BmChr2_2306.9_3160	PF00001	7 transmembrane receptor (rhodopsin family)	86	354	2.6e-48
BmChr3_8172.1_1605	PF00001	7 transmembrane receptor (rhodopsin family)	53	358	2.8e-10
BmScaffold38_17.4_3181	PF00001	7 transmembrane receptor (rhodopsin family)	23	397	1.6e-69
BmChr6_5430.2_5359	PF00001	7 transmembrane receptor (rhodopsin family)	79	361	3.8e-17
BmChr1_10780.1_6556	PF00001	7 transmembrane receptor (rhodopsin family)	89	348	5.7e-20
BmChr5_4476.4_2994	PF00001	7 transmembrane receptor (rhodopsin family)	45	296	3.4e-18
BmChr1_8191.5_1223	PF00001	7 transmembrane receptor (rhodopsin family)	96	285	3.3e-10
BmChr1_5360.5_7419	PF00001	7 transmembrane receptor (rhodopsin family)	157	556	1.4e-65
BmChr6_10296.6_19373	PF00001	7 transmembrane receptor (rhodopsin family)	122	468	1.9e-14
BmChr3_4169.4_3096	PF00001	7 transmembrane receptor (rhodopsin family)	63	335	5e-39
BmChr4_4517.4_3725	PF00001	7 transmembrane receptor (rhodopsin family)	71	324	4e-22
BmChr6_4927.6_3511	PF00001	7 transmembrane receptor (rhodopsin family)	47	330	9.2e-09
BmChr4_3739.9_4141	PF00001	7 transmembrane receptor (rhodopsin family)	41	538	3e-63
BmChr6_7282.8_1500	PF00001	7 transmembrane receptor (rhodopsin family)	44	289	6.8e-10
BmChr1_339.2_4007	PF00001	7 transmembrane receptor (rhodopsin family)	74	364	9.5e-10
BmChr6_5175.8_2528	PF00001	7 transmembrane receptor (rhodopsin family)	41	319	1.9e-19
BmChr1_5122.5_2890	PF00001	7 transmembrane receptor (rhodopsin family)	39	345	2.8e-14
BmScaffold56_8.4_2099	PF00001	7 transmembrane receptor (rhodopsin family)	27	403	4e-14
BmChr4_152.2_1922	PF00001	7 transmembrane receptor (rhodopsin family)	58	326	1.5e-46
BmChr4_5880.7_2745	PF00001	7 transmembrane receptor (rhodopsin family)	78	301	6.8e-08
BmChr4_3434.7_3671	PF00001	7 transmembrane receptor (rhodopsin family)	49	295	2.7e-30
BmChr2_5719.6_2989	PF00001	7 transmembrane receptor (rhodopsin family)	125	372	1.9e-32
BmChr4_7652_2515	PF00001	7 transmembrane receptor (rhodopsin family)	70	328	6.3e-15
BmChr1_6523.8_2669	PF00001	7 transmembrane receptor (rhodopsin family)	69	363	1.4e-69
BmChr1_6620.7_3461	PF00001	7 transmembrane receptor (rhodopsin family)	91	437	2.6e-33
BmChr6_8815.2_3606	PF00001	7 transmembrane receptor (rhodopsin family)	68	447	2.1e-29
BmChr6_2413.2_4471	PF00001	7 transmembrane receptor (rhodopsin family)	47	297	4e-12
BmChr1_8664.4_5745	PF00001	7 transmembrane receptor (rhodopsin family)	46	590	9.4e-57
BmChr1_4841.1_1847	PF00001	7 transmembrane receptor (rhodopsin family)	66	336	2.3e-43
BmChr4_8201.5_3524	PF00001	7 transmembrane receptor (rhodopsin family)	72	335	3e-41
BmChr4_4270.2_2001	PF00001	7 transmembrane receptor (rhodopsin family)	59	296	1.8e-17
BmChr1_5034_2307	PF00001	7 transmembrane receptor (rhodopsin family)	46	265	5.8e-10
BmScaffold34_7.1_4022	PF00001	7 transmembrane receptor (rhodopsin family)	94	387	7.4e-38
BmScaffold7_104.4_3691	PF00001	7 transmembrane receptor (rhodopsin family)	14	214	6.9e-09
BmChr4_6068.2_4963	PF00001	7 transmembrane receptor (rhodopsin family)	83	297	2.6e-10
BmChr3_3659.9_4578	PF00001	7 transmembrane receptor (rhodopsin family)	147	466	1.9e-46
BmChr4_4718.5_1751	PF00001	7 transmembrane receptor (rhodopsin family)	75	345	7e-23
BmChr2_5760.4_1587	PF00001	7 transmembrane receptor (rhodopsin family)	67	322	2.7e-25
BmChr6_11145.3_3117	PF00001	7 transmembrane receptor (rhodopsin family)	57	313	1.8e-41
BmChr5_676.2_7754	PF00002	7 transmembrane receptor (Secretin family)	592	798	1.2e-08
BmChr5_2886.7_7380	PF00002	7 transmembrane receptor (Secretin family)	842	1013	2.4e-46
BmChr1_2862.1_7365	PF00002	7 transmembrane receptor (Secretin family)	213	458	1e-35
BmChr1_8951_2868	PF00002	7 transmembrane receptor (Secretin family)	169	422	4.6e-43
BmChr1_9995.1_3598	PF00002	7 transmembrane receptor (Secretin family)	167	425	8.1e-54
BmChr5_8707.1_2619	PF00002	7 transmembrane receptor (Secretin family)	33	268	9.7e-30
BmChr5_4258.2_1241	PF10316	Serpentine type 7TM GPCR chemoreceptor Srbc	24	253	2.3e-07
BmChr6_126.5_2493	PF10316	Serpentine type 7TM GPCR chemoreceptor Srbc	24	155	8e-06
BmScaffold58_0.9_12160	PF10317	Serpentine type 7TM GPCR chemoreceptor Srd	131	325	2e-08
BmChr4_3640.9_1110	PF10317	Serpentine type 7TM GPCR chemoreceptor Srd	1	263	1.6e-26
BmChr4_10363.7_1392	PF10317	Serpentine type 7TM GPCR chemoreceptor Srd	61	348	2.6e-25
BmChr5_1051.5_1227	PF10317	Serpentine type 7TM GPCR chemoreceptor Srd	18	309	5.7e-16
BmChr3_8400.9_1401	PF10317	Serpentine type 7TM GPCR chemoreceptor Srd	41	331	1e-25
BmChr4_9943.8_1830	PF10317	Serpentine type 7TM GPCR chemoreceptor Srd	45	334	1.4e-18
BmChr4_8728.1_2130	PF10317	Serpentine type 7TM GPCR chemoreceptor Srd	46	331	3.2e-29
BmChr1_1325.4_7217	PF10317	Serpentine type 7TM GPCR chemoreceptor Srd	15	304	4.4e-23
BmChr4_8439.8_1722	PF10317	Serpentine type 7TM GPCR chemoreceptor Srd	43	331	5.9e-25
BmChr6_4356.1_7996	PF10317	Serpentine type 7TM GPCR chemoreceptor Srd	347	570	4e-09
BmChr3_9989.7_23477	PF10317	Serpentine type 7TM GPCR chemoreceptor Srd	16	252	6.6e-08
BmChr4_8710.3_1378	PF10317	Serpentine type 7TM GPCR chemoreceptor Srd	47	336	9.3e-22
BmChr4_8752.7_1476	PF10317	Serpentine type 7TM GPCR chemoreceptor Srd	44	331	3.8e-15
BmChr4_10410.9_2176	PF10317	Serpentine type 7TM GPCR chemoreceptor Srd	25	314	4.5e-27
BmChr4_10415.8_6604	PF10317	Serpentine type 7TM GPCR chemoreceptor Srd	29	315	4e-25
BmChr6_4597.7_1494	PF10317	Serpentine type 7TM GPCR chemoreceptor Srd	15	119	6.9e-07
BmChr1_1143.7_6117	PF10317	Serpentine type 7TM GPCR chemoreceptor Srd	21	308	2.4e-25
BmChr2_8193.6_1729	PF10317	Serpentine type 7TM GPCR chemoreceptor Srd	15	306	1.5e-22
BmChr6_9931.7_2961	PF10317	Serpentine type 7TM GPCR chemoreceptor Srd	37	323	4e-23
BmChr6_370.5_1471	PF10317	Serpentine type 7TM GPCR chemoreceptor Srd	17	303	1.2e-20
BmChr5_432.2_2513	PF10317	Serpentine type 7TM GPCR chemoreceptor Srd	13	296	2.1e-13
BmScaffold13_30.4_1507	PF10317	Serpentine type 7TM GPCR chemoreceptor Srd	33	321	1.4e-23
BmChr2_1743.1_2018	PF10317	Serpentine type 7TM GPCR chemoreceptor Srd	11	302	5e-24
BmChr4_8712.8_1768	PF10317	Serpentine type 7TM GPCR chemoreceptor Srd	50	338	2.3e-25
BmChr4_8629.9_2104	PF10317	Serpentine type 7TM GPCR chemoreceptor Srd	29	317	2.3e-11
BmChr3_4493.7_6183	PF10317	Serpentine type 7TM GPCR chemoreceptor Srd	139	427	9.5e-27
BmChr4_10321.2_2610	PF10317	Serpentine type 7TM GPCR chemoreceptor Srd	17	304	5.1e-28
BmChr5_426.1_2109	PF10317	Serpentine type 7TM GPCR chemoreceptor Srd	33	316	1.5e-12
BmChr1_9225.8_1334	PF10317	Serpentine type 7TM GPCR chemoreceptor Srd	16	308	3.4e-22
BmChr4_7230.1_1523	PF10317	Serpentine type 7TM GPCR chemoreceptor Srd	16	300	1.7e-20
BmChr1_11116.5_7025	PF10317	Serpentine type 7TM GPCR chemoreceptor Srd	16	305	9.2e-13
BmChr3_1627.1_2968	PF10317	Serpentine type 7TM GPCR chemoreceptor Srd	42	332	2.1e-11
BmScaffold13_18.1_1922	PF10317	Serpentine type 7TM GPCR chemoreceptor Srd	24	311	4.5e-27
BmChr2_2540.5_1695	PF10317	Serpentine type 7TM GPCR chemoreceptor Srd	47	335	3.9e-11
BmChr2_2546.1_1525	PF10317	Serpentine type 7TM GPCR chemoreceptor Srd	60	343	1.9e-14
BmChr1_3032.5_29112	PF10317	Serpentine type 7TM GPCR chemoreceptor Srd	132	416	4.6e-18
BmChr4_1028.3_4240	PF10317	Serpentine type 7TM GPCR chemoreceptor Srd	17	299	1.8e-22
BmChr3_3288.9_2544	PF10317	Serpentine type 7TM GPCR chemoreceptor Srd	59	297	1.3e-17
BmChr4_8437.1_1413	PF10317	Serpentine type 7TM GPCR chemoreceptor Srd	45	331	7.5e-27
BmChr4_7225.1_2612	PF10317	Serpentine type 7TM GPCR chemoreceptor Srd	17	300	4.4e-28
BmChr4_8633.6_2035	PF10317	Serpentine type 7TM GPCR chemoreceptor Srd	29	317	6.3e-10
BmChr3_3292.7_4880	PF10317	Serpentine type 7TM GPCR chemoreceptor Srd	60	349	2.5e-27
BmScaffold13_25.4_1281	PF10317	Serpentine type 7TM GPCR chemoreceptor Srd	24	314	2.4e-23
BmChr6_4335.1_5880	PF10317	Serpentine type 7TM GPCR chemoreceptor Srd	36	326	1.1e-22
BmScaffold3_6.1_28347	PF10317	Serpentine type 7TM GPCR chemoreceptor Srd	132	416	4.6e-18
BmChr4_8433.1_1371	PF10317	Serpentine type 7TM GPCR chemoreceptor Srd	46	333	4.9e-24
BmChr5_1710.4_4655	PF10317	Serpentine type 7TM GPCR chemoreceptor Srd	39	331	1.8e-06
BmChr4_8429.2_1539	PF10317	Serpentine type 7TM GPCR chemoreceptor Srd	44	334	4e-25
BmChr2_2773.9_1360	PF10317	Serpentine type 7TM GPCR chemoreceptor Srd	29	312	2.6e-17
BmChr6_88.7_1533	PF10317	Serpentine type 7TM GPCR chemoreceptor Srd	25	285	7.1e-23
BmChr3_10945_4681	PF10317	Serpentine type 7TM GPCR chemoreceptor Srd	16	315	3.9e-18
BmChr5_5931_2695	PF10317	Serpentine type 7TM GPCR chemoreceptor Srd	12	300	5e-31
BmChr2_2777.3_1449	PF10317	Serpentine type 7TM GPCR chemoreceptor Srd	16	294	9.7e-19
BmScaffold13_66.6_1353	PF10317	Serpentine type 7TM GPCR chemoreceptor Srd	25	278	6.4e-19
BmChr4_7216.7_1940	PF10317	Serpentine type 7TM GPCR chemoreceptor Srd	38	323	8.5e-21
BmChr3_11280.3_8389	PF10317	Serpentine type 7TM GPCR chemoreceptor Srd	12	255	1.5e-11
BmChr1_65.4_10303	PF10317	Serpentine type 7TM GPCR chemoreceptor Srd	135	415	2e-22
BmChr4_10356.5_1749	PF10317	Serpentine type 7TM GPCR chemoreceptor Srd	24	311	1.1e-26
BmChr2_2775.6_1177	PF10317	Serpentine type 7TM GPCR chemoreceptor Srd	17	299	8.6e-24
BmChr5_2193.7_662	PF10317	Serpentine type 7TM GPCR chemoreceptor Srd	51	106	2.6e-07
BmChr4_10353.9_1486	PF10317	Serpentine type 7TM GPCR chemoreceptor Srd	25	310	1.2e-26
BmScaffold13_15.6_1486	PF10317	Serpentine type 7TM GPCR chemoreceptor Srd	25	310	1.2e-26
BmChr4_10368.7_1511	PF10317	Serpentine type 7TM GPCR chemoreceptor Srd	33	321	2e-23
BmChr2_8196_1678	PF10317	Serpentine type 7TM GPCR chemoreceptor Srd	9	302	8.2e-26
BmChr5_4238.4_722	PF10317	Serpentine type 7TM GPCR chemoreceptor Srd	2	188	4.8e-17
BmChr1_11139.4_3997	PF10318	Serpentine type 7TM GPCR chemoreceptor Srh	20	313	3.9e-22
BmChr6_992.6_3933	PF10318	Serpentine type 7TM GPCR chemoreceptor Srh	47	301	4.2e-21
BmChr2_1755.2_3075	PF10318	Serpentine type 7TM GPCR chemoreceptor Srh	20	323	2.8e-35
BmChr3_1830.1_9039	PF10318	Serpentine type 7TM GPCR chemoreceptor Srh	416	719	2.4e-12
BmChr4_3362.8_1274	PF10318	Serpentine type 7TM GPCR chemoreceptor Srh	19	309	1.5e-22
BmChr3_8618.7_3003	PF10318	Serpentine type 7TM GPCR chemoreceptor Srh	19	324	1.4e-25
BmChr3_831.9_4643	PF10318	Serpentine type 7TM GPCR chemoreceptor Srh	22	315	2.4e-09
BmChr6_2232.8_1189	PF10318	Serpentine type 7TM GPCR chemoreceptor Srh	15	103	6.3e-07
BmChr3_3965.7_672	PF10318	Serpentine type 7TM GPCR chemoreceptor Srh	7	150	8.7e-13
BmChr3_1815.7_3381	PF10318	Serpentine type 7TM GPCR chemoreceptor Srh	17	318	3.6e-18
BmChr3_3159.3_3748	PF10318	Serpentine type 7TM GPCR chemoreceptor Srh	28	319	2.9e-27
BmChr2_8605.8_1189	PF10318	Serpentine type 7TM GPCR chemoreceptor Srh	30	331	2.8e-21
BmChr3_1749.1_11251	PF10318	Serpentine type 7TM GPCR chemoreceptor Srh	93	269	5.7e-16
BmChr5_1934.5_4344	PF10318	Serpentine type 7TM GPCR chemoreceptor Srh	31	340	6.4e-19
BmChr6_9984.5_4024	PF10318	Serpentine type 7TM GPCR chemoreceptor Srh	114	375	7.1e-25
BmChr6_9761_1862	PF10318	Serpentine type 7TM GPCR chemoreceptor Srh	38	334	2.6e-25
BmChr6_4249.9_5151	PF10318	Serpentine type 7TM GPCR chemoreceptor Srh	26	274	2.1e-07
BmChr2_4102.1_19774	PF10318	Serpentine type 7TM GPCR chemoreceptor Srh	1	199	1.4e-12
BmChr3_1761.1_2566	PF10318	Serpentine type 7TM GPCR chemoreceptor Srh	74	326	1.4e-17
BmChr3_8670.3_2229	PF10318	Serpentine type 7TM GPCR chemoreceptor Srh	17	320	4.5e-28
BmChr1_4058.5_1272	PF10318	Serpentine type 7TM GPCR chemoreceptor Srh	6	318	3e-30
BmChr1_2468_2737	PF10318	Serpentine type 7TM GPCR chemoreceptor Srh	169	343	1.2e-16
BmChr2_8652.5_4158	PF10318	Serpentine type 7TM GPCR chemoreceptor Srh	18	313	7.3e-19
BmChr5_295.8_2683	PF10318	Serpentine type 7TM GPCR chemoreceptor Srh	78	282	1.5e-14
BmChr5_2794.3_1321	PF10318	Serpentine type 7TM GPCR chemoreceptor Srh	22	321	6.4e-18
BmChr1_4045.7_1244	PF10318	Serpentine type 7TM GPCR chemoreceptor Srh	11	325	1.9e-23
BmChr2_8969.5_11567	PF10318	Serpentine type 7TM GPCR chemoreceptor Srh	25	210	2.5e-08
BmChr2_3080.7_1854	PF10318	Serpentine type 7TM GPCR chemoreceptor Srh	24	319	2.3e-28
BmChr6_463.6_3634	PF10318	Serpentine type 7TM GPCR chemoreceptor Srh	14	272	7.6e-17
BmChr3_4139.1_1544	PF10318	Serpentine type 7TM GPCR chemoreceptor Srh	19	318	2.8e-26
BmChr1_1244.2_2726	PF10318	Serpentine type 7TM GPCR chemoreceptor Srh	38	315	3.2e-17
BmChr6_3249.1_2075	PF10318	Serpentine type 7TM GPCR chemoreceptor Srh	75	251	1.7e-06
BmChr6_8133.6_8848	PF10318	Serpentine type 7TM GPCR chemoreceptor Srh	18	314	4.1e-12
BmChr2_4705.4_1431	PF10318	Serpentine type 7TM GPCR chemoreceptor Srh	24	324	8e-21
BmChr2_11044_1325	PF10318	Serpentine type 7TM GPCR chemoreceptor Srh	42	110	1.1e-06
BmChr3_3963.2_1705	PF10318	Serpentine type 7TM GPCR chemoreceptor Srh	9	317	3.5e-31
BmChr6_4599.3_1916	PF10318	Serpentine type 7TM GPCR chemoreceptor Srh	4	309	7.6e-27
BmChr5_452.6_5424	PF10318	Serpentine type 7TM GPCR chemoreceptor Srh	53	256	6.7e-12
BmChr3_1843.5_4296	PF10318	Serpentine type 7TM GPCR chemoreceptor Srh	17	319	5.8e-21
BmChr1_7161_411	PF10318	Serpentine type 7TM GPCR chemoreceptor Srh	11	115	5.8e-08
BmChr5_2792.3_1206	PF10318	Serpentine type 7TM GPCR chemoreceptor Srh	12	322	1.3e-18
BmChr3_8633.8_1551	PF10318	Serpentine type 7TM GPCR chemoreceptor Srh	14	127	1e-09
BmChr5_395.2_1647	PF10318	Serpentine type 7TM GPCR chemoreceptor Srh	81	299	2.1e-14
BmChr2_8616.8_1388	PF10318	Serpentine type 7TM GPCR chemoreceptor Srh	14	310	3.2e-21
BmChr5_1746.2_4371	PF10318	Serpentine type 7TM GPCR chemoreceptor Srh	13	315	9.6e-11
BmChr4_10760_2180	PF10318	Serpentine type 7TM GPCR chemoreceptor Srh	24	314	2e-13
BmChr3_4384.3_2646	PF10318	Serpentine type 7TM GPCR chemoreceptor Srh	1	245	1.2e-10
BmChr3_1839.8_2154	PF10318	Serpentine type 7TM GPCR chemoreceptor Srh	15	319	2.2e-20
BmChr4_3365.4_1212	PF10318	Serpentine type 7TM GPCR chemoreceptor Srh	20	316	1.4e-28
BmScaffold45_30.7_2758	PF10318	Serpentine type 7TM GPCR chemoreceptor Srh	31	226	1.4e-11
BmChr5_1943.3_2675	PF10318	Serpentine type 7TM GPCR chemoreceptor Srh	20	328	8.2e-17
BmChr3_8675.2_552	PF10318	Serpentine type 7TM GPCR chemoreceptor Srh	2	153	2.5e-14
BmChr2_8651.1_1256	PF10318	Serpentine type 7TM GPCR chemoreceptor Srh	13	292	7.8e-13
BmChr2_8635.4_2174	PF10318	Serpentine type 7TM GPCR chemoreceptor Srh	169	284	6.1e-13
BmChr2_8624_6346	PF10318	Serpentine type 7TM GPCR chemoreceptor Srh	22	260	1.7e-06
BmChr2_8631.6_1349	PF10318	Serpentine type 7TM GPCR chemoreceptor Srh	109	184	6.9e-11
BmChr1_4047.9_1408	PF10318	Serpentine type 7TM GPCR chemoreceptor Srh	9	313	2.3e-33
BmChr3_4259.7_1578	PF10318	Serpentine type 7TM GPCR chemoreceptor Srh	5	303	1.1e-27
BmChr2_8643.2_422	PF10318	Serpentine type 7TM GPCR chemoreceptor Srh	11	97	3.7e-14
BmChr6_4740.6_1585	PF10318	Serpentine type 7TM GPCR chemoreceptor Srh	8	319	1.8e-13
BmChr6_2223.8_3514	PF10318	Serpentine type 7TM GPCR chemoreceptor Srh	15	316	2.7e-20
BmChr3_4381.6_1185	PF10318	Serpentine type 7TM GPCR chemoreceptor Srh	1	268	4.9e-08
BmChr3_8676_1302	PF10318	Serpentine type 7TM GPCR chemoreceptor Srh	17	307	2.3e-25
BmChr5_4254.4_1237	PF10318	Serpentine type 7TM GPCR chemoreceptor Srh	7	311	1.2e-28
BmChr5_1962.5_2859	PF10318	Serpentine type 7TM GPCR chemoreceptor Srh	14	323	4.7e-23
BmChr4_3276_1817	PF10318	Serpentine type 7TM GPCR chemoreceptor Srh	91	301	1e-12
BmChr2_11004.7_4813	PF10318	Serpentine type 7TM GPCR chemoreceptor Srh	29	306	3e-22
BmChr2_1711.9_2089	PF10318	Serpentine type 7TM GPCR chemoreceptor Srh	33	330	1.8e-18
BmChr4_3366.7_1169	PF10318	Serpentine type 7TM GPCR chemoreceptor Srh	61	331	4.4e-25
BmChr5_11027_4803	PF10327	Serpentine type 7TM GPCR chemoreceptor Sri	3	305	1.8e-33
BmChr1_1334.5_3189	PF10319	Serpentine type 7TM GPCR chemoreceptor Srj	16	303	1.8e-29
BmChr5_8487.1_16460	PF10319	Serpentine type 7TM GPCR chemoreceptor Srj	653	761	6.5e-09
BmChr5_1245_1211	PF10319	Serpentine type 7TM GPCR chemoreceptor Srj	9	303	5.2e-13
BmChr4_3041.3_1888	PF10320	Serpentine type 7TM GPCR chemoreceptor Srsx	75	282	3.1e-31
BmChr2_7360.7_1511	PF10320	Serpentine type 7TM GPCR chemoreceptor Srsx	27	281	2e-42
BmChr4_4317_2723	PF10320	Serpentine type 7TM GPCR chemoreceptor Srsx	201	459	8e-34
BmChr6_220.3_1206	PF10320	Serpentine type 7TM GPCR chemoreceptor Srsx	19	271	1.3e-40
BmChr1_7573.4_348	PF10320	Serpentine type 7TM GPCR chemoreceptor Srsx	1	72	6.9e-07
BmChr4_3800.7_15130	PF10320	Serpentine type 7TM GPCR chemoreceptor Srsx	429	686	1.7e-40
BmChr6_3124.2_2181	PF10320	Serpentine type 7TM GPCR chemoreceptor Srsx	36	261	6e-30
BmChr6_3120.4_3662	PF10320	Serpentine type 7TM GPCR chemoreceptor Srsx	296	545	2.9e-33
BmChr6_6321.1_9916	PF10320	Serpentine type 7TM GPCR chemoreceptor Srsx	879	1147	3.2e-10
BmChr4_1066.7_3402	PF10320	Serpentine type 7TM GPCR chemoreceptor Srsx	51	309	1e-39
BmChr6_3430.2_1704	PF10320	Serpentine type 7TM GPCR chemoreceptor Srsx	19	267	1.3e-34
BmChr5_11097.7_2542	PF10320	Serpentine type 7TM GPCR chemoreceptor Srsx	23	277	3.4e-33
BmChr6_3512.3_5041	PF10320	Serpentine type 7TM GPCR chemoreceptor Srsx	13	250	7e-35
BmChr4_3036.2_1371	PF10320	Serpentine type 7TM GPCR chemoreceptor Srsx	1	76	6.3e-10
BmChr5_94.1_2115	PF10320	Serpentine type 7TM GPCR chemoreceptor Srsx	19	270	1.9e-46
BmChr3_856.2_4302	PF10320	Serpentine type 7TM GPCR chemoreceptor Srsx	15	266	3.4e-36
BmChr5_97.6_2202	PF10320	Serpentine type 7TM GPCR chemoreceptor Srsx	24	263	4.9e-36
BmChr6_3441.2_1522	PF10320	Serpentine type 7TM GPCR chemoreceptor Srsx	26	275	1.1e-34
BmChr2_3730.7_7228	PF10320	Serpentine type 7TM GPCR chemoreceptor Srsx	42	300	1.3e-39
BmChr3_8090.6_6660	PF10320	Serpentine type 7TM GPCR chemoreceptor Srsx	949	1232	5.1e-29
BmChr6_3703.2_1543	PF10320	Serpentine type 7TM GPCR chemoreceptor Srsx	28	286	9.6e-44
BmChr4_1083_5344	PF10320	Serpentine type 7TM GPCR chemoreceptor Srsx	51	174	7.5e-17
BmChr6_3435_2479	PF10320	Serpentine type 7TM GPCR chemoreceptor Srsx	25	273	3.3e-34
BmChr5_2642.1_2674	PF10320	Serpentine type 7TM GPCR chemoreceptor Srsx	30	276	9.9e-27
BmChr2_3720.9_6601	PF10320	Serpentine type 7TM GPCR chemoreceptor Srsx	43	287	2.8e-34
BmChr5_8285.4_7296	PF10320	Serpentine type 7TM GPCR chemoreceptor Srsx	22	287	7.5e-20
BmChr4_7.7_4511	PF10320	Serpentine type 7TM GPCR chemoreceptor Srsx	58	127	2.5e-10
BmChr6_4458.5_1639	PF10320	Serpentine type 7TM GPCR chemoreceptor Srsx	23	278	2.4e-55
BmChr3_851.9_1821	PF10320	Serpentine type 7TM GPCR chemoreceptor Srsx	15	252	4.2e-34
BmChr6_3432.6_1031	PF10320	Serpentine type 7TM GPCR chemoreceptor Srsx	19	267	2.3e-32
BmChr5_8278.8_6401	PF10320	Serpentine type 7TM GPCR chemoreceptor Srsx	700	882	1.1e-11
BmChr4_3032.9_1637	PF10320	Serpentine type 7TM GPCR chemoreceptor Srsx	58	317	7e-36
BmChr4_11163.8_3227	PF10320	Serpentine type 7TM GPCR chemoreceptor Srsx	46	308	2.7e-47
BmChr2_3728.3_1662	PF10320	Serpentine type 7TM GPCR chemoreceptor Srsx	42	300	1.2e-34
BmChr6_2292.8_5585	PF10321	Serpentine type 7TM GPCR chemoreceptor Srt	11	289	9.4e-68
BmChr5_3372.2_1511	PF10321	Serpentine type 7TM GPCR chemoreceptor Srt	6	280	9.3e-09
BmChr2_4294.6_2094	PF10321	Serpentine type 7TM GPCR chemoreceptor Srt	12	317	5.2e-89
BmChr4_9197.7_1909	PF10321	Serpentine type 7TM GPCR chemoreceptor Srt	5	259	1.2e-10
BmChr2_4147.7_5294	PF10321	Serpentine type 7TM GPCR chemoreceptor Srt	23	318	2e-63
BmChr2_1998.5_2949	PF10321	Serpentine type 7TM GPCR chemoreceptor Srt	10	308	1.3e-59
BmChr6_4462.3_4393	PF10321	Serpentine type 7TM GPCR chemoreceptor Srt	5	279	1e-53
BmChr1_7214.2_1204	PF10321	Serpentine type 7TM GPCR chemoreceptor Srt	14	310	3.3e-55
BmChr6_8146.9_1960	PF10321	Serpentine type 7TM GPCR chemoreceptor Srt	6	302	1.6e-58
BmChr4_10383.5_2089	PF10321	Serpentine type 7TM GPCR chemoreceptor Srt	14	299	2.1e-45
BmChr3_1619_2851	PF10321	Serpentine type 7TM GPCR chemoreceptor Srt	14	308	2.5e-56
BmChr3_1610.3_2753	PF10321	Serpentine type 7TM GPCR chemoreceptor Srt	12	269	3.5e-46
BmChr3_3915_3385	PF10321	Serpentine type 7TM GPCR chemoreceptor Srt	19	329	1.9e-64
BmChr6_2107.9_7558	PF10321	Serpentine type 7TM GPCR chemoreceptor Srt	54	370	4.9e-87
BmChr5_4359.8_1481	PF10321	Serpentine type 7TM GPCR chemoreceptor Srt	5	306	1.8e-67
BmChr6_2534.9_9836	PF10321	Serpentine type 7TM GPCR chemoreceptor Srt	4	316	1.1e-70
BmChr6_8143.2_1932	PF10321	Serpentine type 7TM GPCR chemoreceptor Srt	5	302	5.2e-59
BmChr4_11160.3_2967	PF10321	Serpentine type 7TM GPCR chemoreceptor Srt	11	307	1.9e-55
BmChr4_11433.5_7477	PF10321	Serpentine type 7TM GPCR chemoreceptor Srt	52	251	1.1e-30
BmChr4_11426.5_1909	PF10321	Serpentine type 7TM GPCR chemoreceptor Srt	11	309	8.7e-60
BmChr2_2555.9_14051	PF10321	Serpentine type 7TM GPCR chemoreceptor Srt	699	994	2.9e-62
BmChr5_10061.7_3717	PF10321	Serpentine type 7TM GPCR chemoreceptor Srt	13	314	5.4e-60
BmScaffold9_80.7_3191	PF10321	Serpentine type 7TM GPCR chemoreceptor Srt	13	314	5.4e-60
BmChr4_11287.2_2393	PF10321	Serpentine type 7TM GPCR chemoreceptor Srt	4	330	6.1e-67
BmChr1_3807.6_6653	PF10321	Serpentine type 7TM GPCR chemoreceptor Srt	192	486	4.6e-61
BmChr6_4467.2_1975	PF10321	Serpentine type 7TM GPCR chemoreceptor Srt	13	304	2.7e-64
BmChr2_2578.6_1774	PF10323	Serpentine type 7TM GPCR chemoreceptor Srv	18	288	9e-42
BmChr2_2535.6_2245	PF10323	Serpentine type 7TM GPCR chemoreceptor Srv	12	281	1.5e-27
BmChr2_612.4_2682	PF10323	Serpentine type 7TM GPCR chemoreceptor Srv	65	272	2.7e-07
BmChr2_3639.3_1551	PF10324	Serpentine type 7TM GPCR chemoreceptor Srw	138	261	6.8e-08
BmChr5_4447.3_1816	PF10324	Serpentine type 7TM GPCR chemoreceptor Srw	38	327	9.7e-36
BmChr2_5551.7_11715	PF10324	Serpentine type 7TM GPCR chemoreceptor Srw	456	739	4.1e-18
BmChr5_4973.4_2078	PF10324	Serpentine type 7TM GPCR chemoreceptor Srw	16	310	2.5e-22
BmChr2_2148.4_13413	PF10324	Serpentine type 7TM GPCR chemoreceptor Srw	80	383	5.6e-06
BmChr3_7248.4_3311	PF10324	Serpentine type 7TM GPCR chemoreceptor Srw	42	365	1.5e-41
BmChr6_1874.7_6028	PF10324	Serpentine type 7TM GPCR chemoreceptor Srw	78	393	1.4e-54
BmChr6_4830.1_2292	PF10324	Serpentine type 7TM GPCR chemoreceptor Srw	103	393	1.5e-17
BmChr1_11708.6_3258	PF10324	Serpentine type 7TM GPCR chemoreceptor Srw	67	345	2.6e-18
BmChr6_1777.5_4610	PF10324	Serpentine type 7TM GPCR chemoreceptor Srw	48	355	1e-14
BmChr1_7955.5_2910	PF10324	Serpentine type 7TM GPCR chemoreceptor Srw	34	331	7.9e-27
BmChr5_5590.3_2170	PF10324	Serpentine type 7TM GPCR chemoreceptor Srw	118	415	1.8e-40
BmChr5_6535.4_1753	PF10324	Serpentine type 7TM GPCR chemoreceptor Srw	44	345	3.6e-35
BmChr6_1898_2490	PF10324	Serpentine type 7TM GPCR chemoreceptor Srw	75	207	7.6e-19
BmChr6_4048.8_7289	PF10324	Serpentine type 7TM GPCR chemoreceptor Srw	176	306	6.1e-19
BmChr4_9830.3_3811	PF10328	Serpentine type 7TM GPCR chemoreceptor Srx	18	239	9.1e-11
BmChr1_6822.9_1768	PF10328	Serpentine type 7TM GPCR chemoreceptor Srx	124	322	1.7e-11
BmChr1_4466.6_6973	PF10328	Serpentine type 7TM GPCR chemoreceptor Srx	35	272	1e-18
BmChr2_2989.6_22111	PF10328	Serpentine type 7TM GPCR chemoreceptor Srx	265	348	3.7e-05
BmChr2_5793.6_3844	PF10328	Serpentine type 7TM GPCR chemoreceptor Srx	30	226	3.7e-09
BmChr2_546.2_14571	PF10328	Serpentine type 7TM GPCR chemoreceptor Srx	227	486	5.3e-12
BmChr1_4187_3581	PF10328	Serpentine type 7TM GPCR chemoreceptor Srx	25	288	3.2e-11
BmChr1_1570.4_5261	PF10328	Serpentine type 7TM GPCR chemoreceptor Srx	139	338	1.5e-13
BmChr1_4168.4_1177	PF10328	Serpentine type 7TM GPCR chemoreceptor Srx	25	288	2.7e-10
BmChr1_7016.3_1306	PF10328	Serpentine type 7TM GPCR chemoreceptor Srx	31	234	4.2e-07
BmChr4_8561.6_1425	PF10328	Serpentine type 7TM GPCR chemoreceptor Srx	26	227	1.1e-09
BmChr6_6346.4_1887	PF10328	Serpentine type 7TM GPCR chemoreceptor Srx	55	310	2e-09
BmChr2_4876.6_1557	PF10328	Serpentine type 7TM GPCR chemoreceptor Srx	14	252	1.4e-09
BmChr3_3245.5_2931	PF10326	Serpentine type 7TM GPCR chemoreceptor Str	14	304	6.2e-31
BmChr4_3347.1_1790	PF10326	Serpentine type 7TM GPCR chemoreceptor Str	14	308	2e-08
BmChr4_2842.1_2098	PF10326	Serpentine type 7TM GPCR chemoreceptor Str	12	305	6.8e-29
BmChr4_10335.5_3086	PF10326	Serpentine type 7TM GPCR chemoreceptor Str	22	306	9.5e-25
BmChr3_9748.2_2857	PF10326	Serpentine type 7TM GPCR chemoreceptor Str	14	303	1.8e-25
BmChr6_119.4_973	PF10326	Serpentine type 7TM GPCR chemoreceptor Str	4	126	4.9e-06
BmChr4_2839_1917	PF10326	Serpentine type 7TM GPCR chemoreceptor Str	12	306	5.4e-29
BmChr5_1696.7_5318	PF10326	Serpentine type 7TM GPCR chemoreceptor Str	42	330	6.1e-09
BmChr5_417.6_1973	PF10326	Serpentine type 7TM GPCR chemoreceptor Str	13	298	2.5e-20
BmChr1_971.8_3396	PF10326	Serpentine type 7TM GPCR chemoreceptor Str	14	301	5.2e-20
BmChr1_7607.9_4602	PF10326	Serpentine type 7TM GPCR chemoreceptor Str	81	319	2e-10
BmChr1_3830_1567	PF10326	Serpentine type 7TM GPCR chemoreceptor Str	1	259	1.2e-14
BmChr1_8343.5_2437	PF10326	Serpentine type 7TM GPCR chemoreceptor Str	8	292	4.8e-24
BmChr1_8319.4_8682	PF10326	Serpentine type 7TM GPCR chemoreceptor Str	21	246	4.8e-11
BmChr2_527.8_1634	PF10326	Serpentine type 7TM GPCR chemoreceptor Str	34	322	1.2e-27
BmChr5_1254.3_3213	PF10326	Serpentine type 7TM GPCR chemoreceptor Str	340	629	2.8e-16
BmChr4_10057.9_10769	PF10326	Serpentine type 7TM GPCR chemoreceptor Str	92	380	3.2e-30
BmChr3_8717.9_1445	PF10326	Serpentine type 7TM GPCR chemoreceptor Str	12	296	2.1e-19
BmChr5_1042.7_2225	PF10326	Serpentine type 7TM GPCR chemoreceptor Str	17	305	1.2e-16
BmChr2_539.4_1359	PF10326	Serpentine type 7TM GPCR chemoreceptor Str	59	341	2.9e-29
BmChr2_532.5_1149	PF10326	Serpentine type 7TM GPCR chemoreceptor Str	32	316	7.1e-27
BmChr1_3825.1_2238	PF10326	Serpentine type 7TM GPCR chemoreceptor Str	3	257	1e-14
BmChr6_4401.7_1231	PF10326	Serpentine type 7TM GPCR chemoreceptor Str	14	297	1.9e-15
BmChr1_8337.5_2614	PF10326	Serpentine type 7TM GPCR chemoreceptor Str	49	334	1.1e-24
BmChr2_1470.9_10341	PF10326	Serpentine type 7TM GPCR chemoreceptor Str	32	160	5.6e-11
BmChr2_185.4_2038	PF10326	Serpentine type 7TM GPCR chemoreceptor Str	1	258	1.3e-16
BmChr2_536.1_1046	PF10326	Serpentine type 7TM GPCR chemoreceptor Str	32	306	4.1e-25
BmChr5_3265.8_1927	PF10326	Serpentine type 7TM GPCR chemoreceptor Str	28	316	6.6e-10
BmChr3_10266.8_2941	PF10326	Serpentine type 7TM GPCR chemoreceptor Str	95	281	5e-15
BmChr1_4155.5_1335	PF10326	Serpentine type 7TM GPCR chemoreceptor Str	78	291	3.6e-15
BmChr5_2243.6_3934	PF10326	Serpentine type 7TM GPCR chemoreceptor Str	9	296	6.6e-13
BmChr2_2415.2_2037	PF10326	Serpentine type 7TM GPCR chemoreceptor Str	18	308	3.2e-19
BmChr5_3979.3_2898	PF10326	Serpentine type 7TM GPCR chemoreceptor Str	205	490	1.5e-25
BmChr4_10329_2910	PF10326	Serpentine type 7TM GPCR chemoreceptor Str	25	306	2.7e-23
BmChr4_10055_2857	PF10326	Serpentine type 7TM GPCR chemoreceptor Str	14	246	1.5e-19
BmChr4_8088.3_662	PF10326	Serpentine type 7TM GPCR chemoreceptor Str	15	116	1.4e-13
BmChr1_10390.7_1882	PF10326	Serpentine type 7TM GPCR chemoreceptor Str	9	306	6.1e-26
BmChr3_4377.8_1329	PF10326	Serpentine type 7TM GPCR chemoreceptor Str	32	162	2e-05
BmChr5_1006.7_29495	PF10326	Serpentine type 7TM GPCR chemoreceptor Str	925	1061	4.5e-06
BmChr2_9184.5_5050	PF10326	Serpentine type 7TM GPCR chemoreceptor Str	87	378	1.3e-30
BmChr1_8971.3_3315	PF10326	Serpentine type 7TM GPCR chemoreceptor Str	100	207	4.2e-13
BmChr1_8533.1_1209	PF10326	Serpentine type 7TM GPCR chemoreceptor Str	6	291	1.6e-21
BmChr4_10454.8_2762	PF10326	Serpentine type 7TM GPCR chemoreceptor Str	19	303	1.3e-32
BmChr1_3734.3_9943	PF10326	Serpentine type 7TM GPCR chemoreceptor Str	64	354	4e-23
BmChr6_1582.7_4176	PF10326	Serpentine type 7TM GPCR chemoreceptor Str	17	304	7.3e-25
BmChr2_526.1_1165	PF10326	Serpentine type 7TM GPCR chemoreceptor Str	12	301	1.3e-27
BmChr3_3855.3_1349	PF10326	Serpentine type 7TM GPCR chemoreceptor Str	13	293	1.8e-15
BmChr1_8531.1_1247	PF10326	Serpentine type 7TM GPCR chemoreceptor Str	16	300	3.6e-21
BmChr4_10069.6_4585	PF10326	Serpentine type 7TM GPCR chemoreceptor Str	15	304	2.4e-25
BmChr5_2923.4_1702	PF10326	Serpentine type 7TM GPCR chemoreceptor Str	11	295	1e-16
BmChr4_10315.9_2724	PF10326	Serpentine type 7TM GPCR chemoreceptor Str	18	303	4e-30
BmChr4_10036.6_3331	PF10326	Serpentine type 7TM GPCR chemoreceptor Str	13	303	1e-30
BmChr5_399_3545	PF10326	Serpentine type 7TM GPCR chemoreceptor Str	16	150	4.2e-09
BmChr1_7126.8_1591	PF10326	Serpentine type 7TM GPCR chemoreceptor Str	12	302	2.1e-18
BmChr6_3705.4_15811	PF10326	Serpentine type 7TM GPCR chemoreceptor Str	17	304	7.1e-24
BmChr4_10773_8950	PF10326	Serpentine type 7TM GPCR chemoreceptor Str	334	620	9.3e-05
BmChr5_4233.1_8648	PF10326	Serpentine type 7TM GPCR chemoreceptor Str	26	304	5.9e-15
BmChr5_10912.4_3151	PF10326	Serpentine type 7TM GPCR chemoreceptor Str	21	199	3.2e-08
BmChr1_77.1_1702	PF10326	Serpentine type 7TM GPCR chemoreceptor Str	67	187	1.4e-11
BmChr6_4619.1_1975	PF10326	Serpentine type 7TM GPCR chemoreceptor Str	13	299	4.3e-32
BmChr5_4222.7_4654	PF10326	Serpentine type 7TM GPCR chemoreceptor Str	40	329	1.6e-21
BmChr1_8985.7_28958	PF10326	Serpentine type 7TM GPCR chemoreceptor Str	1437	1725	3.6e-31
BmChr1_7149.5_4758	PF10326	Serpentine type 7TM GPCR chemoreceptor Str	649	942	9.9e-16
BmChr4_8755.1_3366	PF10326	Serpentine type 7TM GPCR chemoreceptor Str	125	240	2e-10
BmChr2_522.8_1811	PF10326	Serpentine type 7TM GPCR chemoreceptor Str	12	299	2e-23
BmChr1_7303_6128	PF10326	Serpentine type 7TM GPCR chemoreceptor Str	1	233	4.2e-10
BmChr5_2248.3_3637	PF10326	Serpentine type 7TM GPCR chemoreceptor Str	10	293	6.1e-21
BmChr6_4398.9_2384	PF10326	Serpentine type 7TM GPCR chemoreceptor Str	58	275	3.4e-06
BmChr4_9343.2_9479	PF10326	Serpentine type 7TM GPCR chemoreceptor Str	43	339	2e-16
BmChr6_5455.3_1331	PF10326	Serpentine type 7TM GPCR chemoreceptor Str	14	309	3.3e-10
BmChr5_1247.3_1106	PF10326	Serpentine type 7TM GPCR chemoreceptor Str	13	303	2.5e-17
BmChr1_11104.6_3750	PF10326	Serpentine type 7TM GPCR chemoreceptor Str	15	308	7.7e-18
BmScaffold13_57_1319	PF10326	Serpentine type 7TM GPCR chemoreceptor Str	23	176	3e-15
BmChr1_916.5_5002	PF10326	Serpentine type 7TM GPCR chemoreceptor Str	11	298	7.6e-16
BmChr2_1929.3_2417	PF10326	Serpentine type 7TM GPCR chemoreceptor Str	57	341	6.4e-25
BmChr4_2879.8_2854	PF10326	Serpentine type 7TM GPCR chemoreceptor Str	16	306	1.4e-27
BmChr4_8749.3_2718	PF10326	Serpentine type 7TM GPCR chemoreceptor Str	51	340	2.4e-30
BmChr5_4107.2_1316	PF10326	Serpentine type 7TM GPCR chemoreceptor Str	7	263	8.5e-17
BmChr6_10127.2_4480	PF10326	Serpentine type 7TM GPCR chemoreceptor Str	16	301	6.1e-27
BmChr4_495.5_2480	PF10326	Serpentine type 7TM GPCR chemoreceptor Str	21	306	2.2e-27
BmChr5_2930.8_1668	PF10326	Serpentine type 7TM GPCR chemoreceptor Str	51	275	5.6e-15
BmScaffold28_8.9_2185	PF10326	Serpentine type 7TM GPCR chemoreceptor Str	15	121	9.6e-06
BmChr6_2511.6_1318	PF10326	Serpentine type 7TM GPCR chemoreceptor Str	10	300	3.1e-26
BmChr6_377.7_3669	PF10326	Serpentine type 7TM GPCR chemoreceptor Str	14	301	5.7e-23
BmChr5_4109.6_1295	PF10326	Serpentine type 7TM GPCR chemoreceptor Str	50	154	9e-11
BmChr6_4404.2_1037	PF10326	Serpentine type 7TM GPCR chemoreceptor Str	2	260	3.1e-07
BmChr5_790_8819	PF10326	Serpentine type 7TM GPCR chemoreceptor Str	17	238	7.2e-08
BmChr5_2194.7_3022	PF10326	Serpentine type 7TM GPCR chemoreceptor Str	36	250	1.5e-10
BmChr5_10734_3134	PF10326	Serpentine type 7TM GPCR chemoreceptor Str	21	161	4.3e-09
BmScaffold13_45_3630	PF10326	Serpentine type 7TM GPCR chemoreceptor Str	22	306	1.3e-24
BmChr5_1038.1_3046	PF10326	Serpentine type 7TM GPCR chemoreceptor Str	26	308	8.9e-20
BmChr5_407.3_1673	PF10326	Serpentine type 7TM GPCR chemoreceptor Str	13	297	8.3e-20
BmChr1_7602_5334	PF10326	Serpentine type 7TM GPCR chemoreceptor Str	139	433	3.7e-14
BmChr2_475.1_1312	PF10326	Serpentine type 7TM GPCR chemoreceptor Str	11	129	1.6e-06
BmChr5_1048.8_1573	PF10326	Serpentine type 7TM GPCR chemoreceptor Str	19	308	2.6e-17
BmChr5_3236_1582	PF10326	Serpentine type 7TM GPCR chemoreceptor Str	9	281	2.3e-11
BmScaffold13_38.6_2951	PF10326	Serpentine type 7TM GPCR chemoreceptor Str	26	306	3e-22
BmChr1_7121.1_2204	PF10326	Serpentine type 7TM GPCR chemoreceptor Str	83	318	2.7e-12
BmChr4_8558.1_1943	PF10292	Serpentine type 7TM GPCR receptor class ab chemoreceptor	90	223	4.7e-05
BmChr6_8110_2973	PF10292	Serpentine type 7TM GPCR receptor class ab chemoreceptor	33	259	2.7e-08
BmChr6_8072.5_2142	PF10292	Serpentine type 7TM GPCR receptor class ab chemoreceptor	38	306	5.1e-12
BmChr2_649.3_3650	PF10292	Serpentine type 7TM GPCR receptor class ab chemoreceptor	47	249	5.7e-16
BmChr2_4521.5_1485	PF10292	Serpentine type 7TM GPCR receptor class ab chemoreceptor	15	252	1.4e-12
BmChr6_8076.6_1254	PF10292	Serpentine type 7TM GPCR receptor class ab chemoreceptor	28	317	3.5e-12
BmChr6_8086_1325	PF10292	Serpentine type 7TM GPCR receptor class ab chemoreceptor	28	263	2.4e-09
BmChr6_4503.2_1951	PF10292	Serpentine type 7TM GPCR receptor class ab chemoreceptor	97	245	7.7e-09
BmChr2_266.5_2532	PF10292	Serpentine type 7TM GPCR receptor class ab chemoreceptor	6	325	1.2e-09
BmChr6_8089.2_2270	PF10292	Serpentine type 7TM GPCR receptor class ab chemoreceptor	44	351	9.9e-12
BmChr4_8782.5_1881	PF10292	Serpentine type 7TM GPCR receptor class ab chemoreceptor	105	299	1.4e-06
BmChr2_275.5_5708	PF10292	Serpentine type 7TM GPCR receptor class ab chemoreceptor	426	644	4.9e-06
BmChr4_10305.8_3773	PF10292	Serpentine type 7TM GPCR receptor class ab chemoreceptor	80	366	2.6e-06
BmChr2_4455.6_1463	PF10292	Serpentine type 7TM GPCR receptor class ab chemoreceptor	77	236	5.3e-09
BmChr2_2754_1631	PF10292	Serpentine type 7TM GPCR receptor class ab chemoreceptor	12	326	9.4e-14
BmChr5_3254.7_6040	PF10292	Serpentine type 7TM GPCR receptor class ab chemoreceptor	78	354	2.6e-09
BmChr4_7427.6_1142	PF10292	Serpentine type 7TM GPCR receptor class ab chemoreceptor	4	219	2.2e-16
BmChr2_2111.4_2883	PF10292	Serpentine type 7TM GPCR receptor class ab chemoreceptor	20	244	7.1e-07
BmChr4_4602.7_2219	PF10292	Serpentine type 7TM GPCR receptor class ab chemoreceptor	8	217	1.2e-16
BmChr2_418.6_1895	PF10292	Serpentine type 7TM GPCR receptor class ab chemoreceptor	16	246	5.4e-11
BmChr5_1915.9_2992	PF10292	Serpentine type 7TM GPCR receptor class ab chemoreceptor	13	305	2.8e-13
BmChr2_271.3_937	PF10292	Serpentine type 7TM GPCR receptor class ab chemoreceptor	26	251	1.6e-09
BmScaffold10_57.2_2711	PF10292	Serpentine type 7TM GPCR receptor class ab chemoreceptor	37	339	1.4e-06
BmChr2_4532.3_1988	PF10292	Serpentine type 7TM GPCR receptor class ab chemoreceptor	14	352	2.7e-23
BmChr2_5242_1181	PF10292	Serpentine type 7TM GPCR receptor class ab chemoreceptor	104	317	2.7e-12
BmChr1_10364.2_3651	PF10292	Serpentine type 7TM GPCR receptor class ab chemoreceptor	31	248	4.7e-08
BmChr6_8020.9_1335	PF10292	Serpentine type 7TM GPCR receptor class ab chemoreceptor	12	301	2.9e-08
BmChr6_3984.3_7112	PF10292	Serpentine type 7TM GPCR receptor class ab chemoreceptor	409	708	3.9e-07
BmChr6_10657.5_3583	PF10292	Serpentine type 7TM GPCR receptor class ab chemoreceptor	11	274	9.5e-18
BmChr5_1925.2_2424	PF10292	Serpentine type 7TM GPCR receptor class ab chemoreceptor	22	231	1.5e-10
BmChr2_739.4_3593	PF10292	Serpentine type 7TM GPCR receptor class ab chemoreceptor	4	335	4.5e-18
BmChr2_3852.8_1966	PF10292	Serpentine type 7TM GPCR receptor class ab chemoreceptor	3	264	1.7e-17
BmChr5_10660.8_11734	PF10292	Serpentine type 7TM GPCR receptor class ab chemoreceptor	450	764	1.5e-25
BmChr1_7381.3_4580	PF10292	Serpentine type 7TM GPCR receptor class ab chemoreceptor	287	504	3.3e-09
BmChr3_10950.4_6862	PF10292	Serpentine type 7TM GPCR receptor class ab chemoreceptor	22	303	2.2e-16
BmChr2_3711.1_6819	PF10292	Serpentine type 7TM GPCR receptor class ab chemoreceptor	10	249	1.6e-10
BmChr5_1911.4_3234	PF10292	Serpentine type 7TM GPCR receptor class ab chemoreceptor	18	302	6.8e-10
BmChr6_8013.2_2125	PF10292	Serpentine type 7TM GPCR receptor class ab chemoreceptor	38	192	6.9e-08
BmChr4_9151.3_2641	PF10292	Serpentine type 7TM GPCR receptor class ab chemoreceptor	21	301	1.7e-20
BmChr2_1668.2_4348	PF10292	Serpentine type 7TM GPCR receptor class ab chemoreceptor	17	356	1.4e-14
BmChr2_4528.8_1519	PF10292	Serpentine type 7TM GPCR receptor class ab chemoreceptor	9	258	9e-17
BmChr2_4525.2_1998	PF10292	Serpentine type 7TM GPCR receptor class ab chemoreceptor	15	271	3.5e-14
BmChr2_273.2_1614	PF10292	Serpentine type 7TM GPCR receptor class ab chemoreceptor	13	324	1.3e-15
BmChr5_313.6_7200	PF10292	Serpentine type 7TM GPCR receptor class ab chemoreceptor	101	343	1.2e-12
BmChr2_4470.8_2485	PF10292	Serpentine type 7TM GPCR receptor class ab chemoreceptor	130	292	9.3e-06
BmScaffold4_112.2_2964	PF10292	Serpentine type 7TM GPCR receptor class ab chemoreceptor	31	232	3.3e-16
