# Supplementary material for: A Reference Genome of Bursaphelenchus mucronatus Provides New Resources for Revealing Its Displacement by Pinewood Nematode
Source: Genes (Basel). 2020 May 19;11(5):570. doi: 10.3390/genes11050570 (PMC7288286; doi:10.3390/genes11050570)
Supplement: Supplementary file 1 [file genes-11-00570-s001.zip › genes-746709-supplementary/Supp-Table/Table S13.xls]

## Sheet: Table S13
Table S13. Functional enrichment of shared gene family in three Clades.
Biological process
GO ID	P-value	Corr p-value	Description	Gene ID
GO:09987	3.6564e-38	5.565e-35	cellular process	BmChr6_5661.5_1255|BmChr5_5312.9_4847|BmChr3_5619.7_1007|BmChr4_5501.5_9956|BmChr2_4602.5_3296|BmChr5_9035.5_8551|BmChr3_6521.7_14290|BmChr4_1610.8_18649|BmChr5_5904.9_2766|BmChr2_7757.9_1054|BmChr1_5373.1_3181|BmChr1_5296.8_4272|BmChr3_3270.5_8758|BmChr3_4997_6340|BmChr6_4628.3_3526|BmChr2_3772.4_9775|BmChr5_6820.5_1285|BmChr6_664.9_4067|BmChr2_6392.9_4976|BmChr4_5755.5_1912|BmChr3_9545.2_3535|B…
GO:10467	2.3024e-22	1.7521e-19	gene expression	BmChr6_5661.5_1255|BmChr3_5619.7_1007|BmChr6_2382.8_10893|BmChr2_4759.7_2340|BmChr4_5115.2_1063|BmChr4_3843.9_2454|BmChr6_3564.1_3617|BmChr1_5440.3_2339|BmChr6_6861_4404|BmChr3_6287.4_1890|BmChr2_7757.9_1054|BmChr3_4977.8_1124|BmChr3_8135.6_6372|BmChr1_5373.1_3181|BmChr4_4012.5_3075|BmChr3_5134.1_2186|BmChr4_3200.8_12949|BmChr2_7524.5_1412|BmChr3_5741.1_592|BmChr2_2012.4_2113|BmScaffold41_33.4_21…
GO:44237	9.4008e-20	4.7694e-17	cellular metabolic process	BmChr6_5661.5_1255|BmChr3_3854.1_854|BmChr5_5312.9_4847|BmChr3_5619.7_1007|BmChr6_2382.8_10893|BmChr4_5501.5_9956|BmChr2_2735.1_2030|BmChr5_9035.5_8551|BmChr1_7885.4_1017|BmChr3_5229.4_6443|BmChr6_6861_4404|BmChr5_5904.9_2766|BmChr2_7757.9_1054|BmChr1_5373.1_3181|BmChr1_5296.8_4272|BmChr3_3270.5_8758|BmChr4_3200.8_12949|BmChr2_6222.2_5860|BmChr5_4827.7_1315|BmChr3_3703.9_4184|BmChr5_6820.5_1285|B…
GO:16070	7.5173e-13	2.8603e-10	RNA metabolic process	BmChr6_5661.5_1255|BmChr3_5619.7_1007|BmChr2_5174.1_1380|BmChr6_2382.8_10893|BmChr4_3843.9_2454|BmChr6_3564.1_3617|BmChr6_6861_4404|BmChr3_6287.4_1890|BmChr4_10570.6_1501|BmChr2_7757.9_1054|BmChr3_4977.8_1124|BmChr3_8135.6_6372|BmChr1_5373.1_3181|BmChr3_5134.1_2186|BmChr4_3200.8_12949|BmChr2_2012.4_2113|BmChr6_9686_3583|BmChr3_6919.5_3991|BmChr4_9103_2150|BmChr4_6258.8_11217|BmChr2_5227.3_1393|Bm…
GO:06412	3.529e-12	1.0742e-09	translation	BmChr2_4759.7_2340|BmChr5_7284.7_2492|BmChr4_5115.2_1063|BmChr1_5440.3_2339|BmChr4_4012.5_3075|BmChr3_5134.1_2186|BmChr4_3200.8_12949|BmChr2_7524.5_1412|BmChr3_8142.2_2971|BmChr2_996.4_6588|BmChr3_5741.1_592|BmChr5_9052.6_844|BmChr4_5850.9_2765|BmChr3_2024.7_866|BmChr5_6431.6_1251|BmChr3_8483.2_1310|BmChr1_9671.8_968|BmChr3_7448.2_8216|BmChr4_4018.6_813|BmChr3_7766.7_1593|BmChr4_4542.7_548|BmChr6…
GO:06139	4.3199e-12	1.0958e-09	nucleobase, nucleoside, nucleotide and nucleic acid metabolic process	BmChr6_5661.5_1255|BmChr3_3854.1_854|BmChr3_5619.7_1007|BmChr2_2881.1_664|BmChr2_5174.1_1380|BmChr6_2382.8_10893|BmChr4_5501.5_9956|BmChr4_3843.9_2454|BmChr6_3564.1_3617|BmChr5_4808.8_1886|BmChr6_6861_4404|BmChr3_6287.4_1890|BmChr4_10570.6_1501|BmChr2_7757.9_1054|BmChr5_7059.6_2515|BmChr3_4977.8_1124|BmChr3_8135.6_6372|BmChr1_5373.1_3181|BmChr2_5342.1_2959|BmChr3_5134.1_2186|BmChr4_3200.8_12949|B…
GO:44249	6.9636e-12	1.5141e-09	cellular biosynthetic process	BmChr6_5661.5_1255|BmChr3_3854.1_854|BmChr4_5501.5_9956|BmChr2_6610.4_1225|BmChr2_5342.1_2959|BmChr3_5134.1_2186|BmChr4_3200.8_12949|BmChr3_5741.1_592|BmChr5_4827.7_1315|BmChr5_6820.5_1285|BmChr2_6392.9_4976|BmChr3_4918.7_1284|BmChr3_8685.1_6644|BmChr4_6258.8_11217|BmChr3_4430.8_4877|BmChr5_5077.8_3873|BmChr3_5675.1_4356|BmChr5_7478_2149|BmChr1_5806.9_1700|BmChr1_5146.4_1341|BmChr2_5166.9_1560|Bm…
GO:09058	3.107e-11	5.9111e-09	biosynthetic process	BmChr6_5661.5_1255|BmChr3_3854.1_854|BmChr4_5501.5_9956|BmChr2_6610.4_1225|BmChr2_5342.1_2959|BmChr3_5134.1_2186|BmChr4_3200.8_12949|BmChr3_5741.1_592|BmChr5_4827.7_1315|BmChr5_6820.5_1285|BmChr2_6392.9_4976|BmChr3_4918.7_1284|BmChr3_8685.1_6644|BmChr4_6258.8_11217|BmChr3_4430.8_4877|BmChr5_5077.8_3873|BmChr3_5675.1_4356|BmChr5_7478_2149|BmChr1_5806.9_1700|BmChr1_5146.4_1341|BmChr2_5166.9_1560|Bm…
GO:44260	6.7447e-11	1.1406e-08	cellular macromolecule metabolic process	BmChr6_5661.5_1255|BmChr5_5312.9_4847|BmChr3_5619.7_1007|BmChr6_2382.8_10893|BmChr5_9035.5_8551|BmChr6_6861_4404|BmChr2_7757.9_1054|BmChr1_5373.1_3181|BmChr3_3270.5_8758|BmChr4_3200.8_12949|BmChr2_6222.2_5860|BmChr3_3703.9_4184|BmChr5_6820.5_1285|BmChr1_5588.9_1081|BmChr4_6258.8_11217|BmChr6_8593.1_2057|BmChr4_6256.9_1577|BmChr5_5077.8_3873|BmChr1_4784.4_1311|BmChr1_5806.9_1700|BmChr1_5146.4_1341…
GO:09059	9.7877e-11	1.3543e-08	macromolecule biosynthetic process	BmChr4_6924.4_3359|BmChr6_5661.5_1255|BmChr2_4759.7_2340|BmChr4_5115.2_1063|BmChr1_5440.3_2339|BmChr5_4764.4_1774|BmChr4_4012.5_3075|BmChr2_5342.1_2959|BmChr3_5134.1_2186|BmChr4_3200.8_12949|BmChr2_7524.5_1412|BmChr4_6659.1_1747|BmChr3_5741.1_592|BmChr3_8483.2_1310|BmChr4_9103_2150|BmChr4_6258.8_11217|BmChr1_4771_2661|BmChr4_4542.7_548|BmChr5_5077.8_3873|BmChr3_5675.1_4356|BmChr2_6366.7_402|BmChr…
GO:34645	9.7877e-11	1.3543e-08	cellular macromolecule biosynthetic process	BmChr4_6924.4_3359|BmChr6_5661.5_1255|BmChr2_4759.7_2340|BmChr4_5115.2_1063|BmChr1_5440.3_2339|BmChr5_4764.4_1774|BmChr4_4012.5_3075|BmChr2_5342.1_2959|BmChr3_5134.1_2186|BmChr4_3200.8_12949|BmChr2_7524.5_1412|BmChr4_6659.1_1747|BmChr3_5741.1_592|BmChr3_8483.2_1310|BmChr4_9103_2150|BmChr4_6258.8_11217|BmChr1_4771_2661|BmChr4_4542.7_548|BmChr5_5077.8_3873|BmChr3_5675.1_4356|BmChr2_6366.7_402|BmChr…
GO:34641	1.1228e-09	1.4241e-07	cellular nitrogen compound metabolic process	BmChr6_5661.5_1255|BmChr3_3854.1_854|BmChr3_5619.7_1007|BmChr6_2382.8_10893|BmChr4_5501.5_9956|BmChr2_2735.1_2030|BmChr6_6861_4404|BmChr5_5904.9_2766|BmChr2_7757.9_1054|BmChr2_6610.4_1225|BmChr1_5373.1_3181|BmChr2_5342.1_2959|BmChr3_5134.1_2186|BmChr4_3200.8_12949|BmChr2_5377.8_8602|BmChr2_6392.9_4976|BmChr3_4918.7_1284|BmChr3_8685.1_6644|BmChr4_6258.8_11217|BmChr6_8593.1_2057|BmChr3_4430.8_4877|…
GO:90304	4.0709e-09	4.7661e-07	nucleic acid metabolic process	BmChr6_5661.5_1255|BmChr3_5619.7_1007|BmChr2_2881.1_664|BmChr2_5174.1_1380|BmChr6_2382.8_10893|BmChr4_3843.9_2454|BmChr6_3564.1_3617|BmChr6_6861_4404|BmChr3_6287.4_1890|BmChr4_10570.6_1501|BmChr2_7757.9_1054|BmChr3_4977.8_1124|BmChr3_8135.6_6372|BmChr1_5373.1_3181|BmChr2_5342.1_2959|BmChr3_5134.1_2186|BmChr4_3200.8_12949|BmChr2_2012.4_2113|BmChr5_10876.7_2549|BmChr6_9686_3583|BmChr3_6919.5_3991|B…
GO:06807	5.465e-08	5.9412e-06	nitrogen compound metabolic process	BmChr6_5661.5_1255|BmChr3_3854.1_854|BmChr3_5619.7_1007|BmChr6_2382.8_10893|BmChr4_5501.5_9956|BmChr2_2735.1_2030|BmChr6_6861_4404|BmChr5_5904.9_2766|BmChr2_7757.9_1054|BmChr2_6610.4_1225|BmChr1_5373.1_3181|BmChr2_5342.1_2959|BmChr3_5134.1_2186|BmChr4_3200.8_12949|BmChr2_5377.8_8602|BmChr2_6392.9_4976|BmChr3_4918.7_1284|BmChr3_8685.1_6644|BmChr4_6258.8_11217|BmChr6_8593.1_2057|BmChr3_4430.8_4877|…
GO:51649	2.5049e-07	2.5417e-05	establishment of localization in cell	BmChr5_9552.6_9159|BmChr2_6987.4_6552|BmChr1_5593.5_5144|BmChr3_5316.8_3196|BmChr2_5137.3_3333|BmChr1_5125.6_6281|BmChr3_7509_2832|BmChr1_8079.7_5728|BmChr2_4602.5_3296|BmChr5_6600_12559|BmChr5_7756.5_1157|BmChr3_4990.5_1707|BmChr3_6564_1008|BmChr3_6020.7_14686|BmChr2_3772.4_9775|BmChr3_9545.2_3535|BmChr5_4700.8_1737|BmChr1_3387_34239|BmChr1_6918.5_10738|BmChr3_9234.1_756|BmChr2_3720.9_6601|BmChr…
GO:06818	3.036e-07	2.7181e-05	hydrogen transport	BmChr1_8029_2175|BmChr4_1778.8_1529|BmChr5_6373.3_3015|BmChr3_5896.8_1821|BmChr5_8889.1_2481|BmChr1_5932.1_1361|BmChr2_2882.8_520|BmChr6_6019.7_843|BmChr2_7559.7_565|BmChr4_10171_357|BmChr3_5738.8_1291|BmChr2_5273.2_1086|BmChr2_6526.2_5043|BmChr2_6807.5_929|BmChr1_2504.1_10879|BmChr2_9856.6_6278|BmChr3_9023.9_5430|BmChr3_8942.5_920|BmChr3_5741.8_1291|BmChr2_5959.2_1022|BmChr1_9139.8_2278|BmChr1_6…
GO:15992	3.036e-07	2.7181e-05	proton transport	BmChr1_8029_2175|BmChr4_1778.8_1529|BmChr5_6373.3_3015|BmChr3_5896.8_1821|BmChr5_8889.1_2481|BmChr1_5932.1_1361|BmChr2_2882.8_520|BmChr6_6019.7_843|BmChr2_7559.7_565|BmChr4_10171_357|BmChr3_5738.8_1291|BmChr2_5273.2_1086|BmChr2_6526.2_5043|BmChr2_6807.5_929|BmChr1_2504.1_10879|BmChr2_9856.6_6278|BmChr3_9023.9_5430|BmChr3_8942.5_920|BmChr3_5741.8_1291|BmChr2_5959.2_1022|BmChr1_9139.8_2278|BmChr1_6…
GO:44281	4.7485e-07	3.8754e-05	small molecule metabolic process	BmChr3_3854.1_854|BmChr1_9724.6_2286|BmChr5_632.3_4021|BmChr2_476.6_2486|BmChr4_5501.5_9956|BmChr2_2735.1_2030|BmChr1_7885.4_1017|BmChr1_5332.5_1108|BmChr6_3564.1_3617|BmChr5_4808.8_1886|BmChr5_5904.9_2766|BmChr2_7757.9_1054|BmChr4_2119.7_3891|BmChr3_5134.1_2186|BmChr1_5296.8_4272|BmChr4_3200.8_12949|BmChr5_2236.9_1859|BmChr4_7152.9_3474|BmChr5_4827.7_1315|BmChr2_5377.8_8602|BmChr2_6392.9_4976|Bm…
GO:16192	4.8379e-07	3.8754e-05	vesicle-mediated transport	BmChr5_9552.6_9159|BmChr2_6987.4_6552|BmChr3_5316.8_3196|BmChr2_5137.3_3333|BmChr1_5125.6_6281|BmChr1_8079.7_5728|BmChr3_10241.5_2348|BmChr3_6413.1_3887|BmChr5_6600_12559|BmChr6_8313.7_4029|BmChr6_6361.8_813|BmChr2_7972.4_6216|BmChr4_5287.2_816|BmChr2_5386.8_5679|BmScaffold64_15.6_3202|BmChr3_6020.7_14686|BmChr5_3988.6_671|BmChr4_5512.2_18044|BmChr2_3772.4_9775|BmChr5_6107.3_678|BmChr2_4386_5292|…
GO:51641	5.1688e-07	3.9335e-05	cellular localization	BmChr5_9552.6_9159|BmChr2_6987.4_6552|BmChr1_5593.5_5144|BmChr3_5316.8_3196|BmChr2_5137.3_3333|BmChr1_5125.6_6281|BmChr3_7509_2832|BmChr1_8079.7_5728|BmChr3_5478.5_4480|BmChr2_4602.5_3296|BmChr5_6600_12559|BmChr5_4808.8_1886|BmChr5_7756.5_1157|BmChr3_4990.5_1707|BmChr3_6564_1008|BmChr3_6020.7_14686|BmChr2_3772.4_9775|BmChr3_9545.2_3535|BmChr5_4700.8_1737|BmChr1_3387_34239|BmChr1_6918.5_10738|BmCh…
GO:06396	1.9108e-06	0.00013848	RNA processing	BmChr3_5619.7_1007|BmChr3_7758_1632|BmChr6_2382.8_10893|BmChr4_3843.9_2454|BmChr6_3564.1_3617|BmChr6_6861_4404|BmChr3_6287.4_1890|BmChr2_7757.9_1054|BmChr3_4977.8_1124|BmChr3_8135.6_6372|BmChr1_5373.1_3181|BmChr6_8601.6_4233|BmChr2_2012.4_2113|BmChr6_9686_3583|BmChr3_6919.5_3991|BmChr1_5993.9_1175|BmChr2_5227.3_1393|BmChr1_6918.5_10738|BmChr6_8593.1_2057|BmChr4_6504.7_3748|BmChr4_9369.7_780|BmChr…
GO:06091	4.0497e-06	0.00027318	generation of precursor metabolites and energy	BmChr5_8187.2_1646|BmChr1_2537.3_4143|BmChr1_6045.8_632|BmChr4_1778.8_1529|BmChr4_1340.2_4536|BmChr1_9724.6_2286|BmChr3_9131.9_1771|BmChr3_5896.8_1821|BmChr2_7559.7_565|BmChr3_6837.1_3064|BmChr1_7238.9_649|BmChr3_8735.4_1972|BmChr4_1928.4_949|BmChr5_5492.1_1683|BmChr6_9927.8_1210|BmChr6_10913.4_1670|BmChr3_1506.5_802|BmChr5_4064.1_5468|BmChr3_6684.8_1684|BmChr2_3676_632|BmChr5_4440.7_4036|BmChr2_…
GO:15988	4.3076e-06	0.00027318	energy coupled proton transport, against electrochemical gradient	BmChr2_9856.6_6278|BmChr1_8029_2175|BmChr5_6373.3_3015|BmChr3_9023.9_5430|BmChr5_8889.1_2481|BmChr1_5932.1_1361|BmChr2_2882.8_520|BmChr6_6019.7_843|BmChr3_5741.8_1291|BmChr1_9139.8_2278|BmChr1_6502.3_555|BmChr4_10171_357|BmChr4_5375.5_3480|BmChr2_5352.6_1069|BmChr3_5738.8_1291|BmChr2_5273.2_1086|BmChr2_3373_2215|BmChr2_6526.2_5043|BmChr2_6807.5_929|BmChr1_2504.1_10879|BmChr1_5933.7_554
GO:15991	4.3076e-06	0.00027318	ATP hydrolysis coupled proton transport	BmChr2_9856.6_6278|BmChr1_8029_2175|BmChr5_6373.3_3015|BmChr3_9023.9_5430|BmChr5_8889.1_2481|BmChr1_5932.1_1361|BmChr2_2882.8_520|BmChr6_6019.7_843|BmChr3_5741.8_1291|BmChr1_9139.8_2278|BmChr1_6502.3_555|BmChr4_10171_357|BmChr4_5375.5_3480|BmChr2_5352.6_1069|BmChr3_5738.8_1291|BmChr2_5273.2_1086|BmChr2_3373_2215|BmChr2_6526.2_5043|BmChr2_6807.5_929|BmChr1_2504.1_10879|BmChr1_5933.7_554
GO:46907	4.6065e-06	0.00028044	intracellular transport	BmChr2_6987.4_6552|BmChr3_5316.8_3196|BmChr2_5137.3_3333|BmChr1_5125.6_6281|BmChr3_7509_2832|BmChr1_8079.7_5728|BmChr2_4602.5_3296|BmChr5_6600_12559|BmChr5_7756.5_1157|BmChr3_4990.5_1707|BmChr3_6564_1008|BmChr3_6020.7_14686|BmChr2_3772.4_9775|BmChr5_4700.8_1737|BmChr1_3387_34239|BmChr1_6918.5_10738|BmChr3_9234.1_756|BmChr2_3720.9_6601|BmChr4_5069.3_5690|BmChr3_7357.4_2899|BmChr4_6423.3_1753|BmChr…
GO:44085	6.4872e-06	0.00037975	cellular component biogenesis	BmChr3_6318_2736|BmChr6_8701.6_6232|BmChr5_6449.8_2592|BmChr1_5125.6_6281|BmChr4_3843.9_2454|BmChr5_10643.6_1117|BmChr5_528.5_526|BmChr4_5422.6_1307|BmChr2_8866.9_1029|BmChr5_2632.1_6144|BmChr3_6287.4_1890|BmChr3_8146.1_838|BmChr4_9019.6_12337|BmChr3_6746.7_1605|BmChr3_6468_966|BmChr4_6112.6_1425|BmChr6_6484.8_796|BmChr3_3903.7_680|BmChr5_3970.6_2102|BmChr4_4413_3203|BmChr6_5855_4924|BmChr3_7126.…
GO:34660	8.0556e-06	0.00045409	ncRNA metabolic process	BmChr4_5150_4939|BmChr3_5619.7_1007|BmChr3_7758_1632|BmChr4_2159.3_3941|BmChr6_3564.1_3617|BmChr5_2632.1_6144|BmChr3_6287.4_1890|BmChr2_7757.9_1054|BmChr4_4729.5_4569|BmChr3_4977.8_1124|BmChr3_8135.6_6372|BmChr1_5373.1_3181|BmChr3_5134.1_2186|BmChr4_3200.8_12949|BmChr3_8142.2_2971|BmChr6_6484.8_796|BmChr2_996.4_6588|BmChr6_8633.2_2054|BmChr5_7165_1890|BmChr2_2012.4_2113|BmChr2_5966.9_2645|BmChr2_…
GO:44267	1.2902e-05	0.00070132	cellular protein metabolic process	BmChr5_5312.9_4847|BmChr5_9035.5_8551|BmChr3_2900.6_4051|BmChr1_5987_930|BmChr3_5134.1_2186|BmChr3_3270.5_8758|BmChr4_3200.8_12949|BmChr2_6222.2_5860|BmChr5_6345.9_13107|BmChr3_5741.1_592|BmChr3_3703.9_4184|BmChr4_9654.1_1379|BmChr5_6820.5_1285|BmChr4_1175.8_3204|BmChr1_5588.9_1081|BmChr3_4918.7_1284|BmChr5_7321.7_1357|BmChr4_6256.9_1577|BmChr3_5675.1_4356|BmChr5_7478_2149|BmChr5_5323.6_1165|BmCh…
GO:45184	1.5671e-05	0.00079503	establishment of protein localization	BmChr2_6987.4_6552|BmChr2_5137.3_3333|BmChr1_5125.6_6281|BmChr3_7509_2832|BmChr1_8079.7_5728|BmChr5_6600_12559|BmChr6_6361.8_813|BmChr6_6833.1_1648|BmChr2_5386.8_5679|BmChr4_613.4_4801|BmChr3_4990.5_1707|BmChr3_6020.7_14686|BmChr4_6325_2109|BmChr1_3019.2_2116|BmChr2_3772.4_9775|BmChr6_7044.9_4523|BmChr2_4386_5292|BmChr5_6978.2_5001|BmChr5_4700.8_1737|BmChr1_3387_34239|BmChr1_6918.5_10738|BmChr3_9…
GO:15031	1.5671e-05	0.00079503	protein transport	BmChr2_6987.4_6552|BmChr2_5137.3_3333|BmChr1_5125.6_6281|BmChr3_7509_2832|BmChr1_8079.7_5728|BmChr5_6600_12559|BmChr6_6361.8_813|BmChr6_6833.1_1648|BmChr2_5386.8_5679|BmChr4_613.4_4801|BmChr3_4990.5_1707|BmChr3_6020.7_14686|BmChr4_6325_2109|BmChr1_3019.2_2116|BmChr2_3772.4_9775|BmChr6_7044.9_4523|BmChr2_4386_5292|BmChr5_6978.2_5001|BmChr5_4700.8_1737|BmChr1_3387_34239|BmChr1_6918.5_10738|BmChr3_9…
GO:32774	2.2646e-05	0.0011041	RNA biosynthetic process	BmChr3_6318_2736|BmChr6_5661.5_1255|BmChr6_7710.8_462|BmChr3_6779.8_1167|BmChr5_6009.9_7835|BmChr5_528.5_526|BmChr5_3009.9_1851|BmChr2_5948.5_2307|BmChr2_10910.6_991|BmChr4_4413_3203|BmChr6_6437.6_2552|BmChr4_4593.2_871|BmChr3_7543.7_6609|BmChr6_3994.6_533|BmChr4_6088.4_3483|BmChr6_10167.4_13701|BmChr4_4798.7_418|BmChr2_11358_12777|BmChr6_7671.7_2030|BmChr4_9103_2150|BmChr5_3485.9_2759|BmScaffold…
GO:16071	2.3214e-05	0.0011041	mRNA metabolic process	BmChr4_6109.5_2407|BmChr4_7201.9_3147|BmChr6_5361.8_4941|BmChr4_3843.9_2454|BmChr6_8737.2_2079|BmChr2_1865.6_3505|BmChr3_8146.1_838|BmChr4_10570.6_1501|BmChr4_4729.5_4569|BmChr3_6746.7_1605|BmChr3_8891.1_893|BmChr3_4659.3_10400|BmChr6_8601.6_4233|BmChr5_5819.2_7499|BmChr6_6953.3_2205|BmScaffold9_48_4425|BmChr5_4918.1_3841|BmChr6_9686_3583|BmChr3_6919.5_3991|BmChr3_5517.7_4496|BmChr4_8091.6_1625|B…
GO:06350	4.7049e-05	0.0020593	transcription	BmChr3_6318_2736|BmChr6_5661.5_1255|BmChr6_7710.8_462|BmChr3_6779.8_1167|BmChr5_6009.9_7835|BmChr5_528.5_526|BmChr5_3009.9_1851|BmChr2_5948.5_2307|BmChr2_10910.6_991|BmChr4_4413_3203|BmChr6_6437.6_2552|BmChr4_4593.2_871|BmChr3_7543.7_6609|BmChr6_3994.6_533|BmChr4_6088.4_3483|BmChr6_10167.4_13701|BmChr4_4798.7_418|BmChr2_11358_12777|BmChr6_7671.7_2030|BmChr5_3485.9_2759|BmScaffold22_39.9_990|BmChr…
GO:06351	4.7049e-05	0.0020593	transcription, DNA-dependent	BmChr3_6318_2736|BmChr6_5661.5_1255|BmChr6_7710.8_462|BmChr3_6779.8_1167|BmChr5_6009.9_7835|BmChr5_528.5_526|BmChr5_3009.9_1851|BmChr2_5948.5_2307|BmChr2_10910.6_991|BmChr4_4413_3203|BmChr6_6437.6_2552|BmChr4_4593.2_871|BmChr3_7543.7_6609|BmChr6_3994.6_533|BmChr4_6088.4_3483|BmChr6_10167.4_13701|BmChr4_4798.7_418|BmChr2_11358_12777|BmChr6_7671.7_2030|BmChr5_3485.9_2759|BmScaffold22_39.9_990|BmChr…
GO:08104	4.7724e-05	0.0020593	protein localization	BmChr2_6987.4_6552|BmChr2_5137.3_3333|BmChr1_5125.6_6281|BmChr3_7509_2832|BmChr1_8079.7_5728|BmChr3_5478.5_4480|BmChr5_6600_12559|BmChr6_6361.8_813|BmChr6_6833.1_1648|BmChr2_5386.8_5679|BmChr4_613.4_4801|BmChr3_4990.5_1707|BmChr3_6020.7_14686|BmChr4_6325_2109|BmChr1_3019.2_2116|BmChr2_3772.4_9775|BmChr1_6082.8_798|BmChr6_7044.9_4523|BmChr2_4386_5292|BmChr5_6978.2_5001|BmChr5_4700.8_1737|BmChr1_33…
GO:08380	4.8708e-05	0.0020593	RNA splicing	BmChr3_9000_1181|BmChr6_5361.8_4941|BmChr4_3843.9_2454|BmChr3_7203.9_2757|BmChr6_8737.2_2079|BmChr2_1865.6_3505|BmChr4_10573.1_2587|BmChr3_8146.1_838|BmChr4_4729.5_4569|BmChr3_4977.8_1124|BmChr3_6746.7_1605|BmChr6_662.4_2031|BmChr3_10234.2_819|BmChr4_2181.1_11041|BmChr4_4633.8_481|BmChr5_5379_4787|BmChr6_9686_3583|BmChr3_5910.8_1856|BmChr3_6919.5_3991|BmChr2_5804.8_294|BmChr5_7767.8_2093|BmChr2_5…
GO:06397	6.4624e-05	0.0026583	mRNA processing	BmChr4_6109.5_2407|BmChr6_5361.8_4941|BmChr4_3843.9_2454|BmChr6_8737.2_2079|BmChr2_1865.6_3505|BmChr3_8146.1_838|BmChr4_4729.5_4569|BmChr3_6746.7_1605|BmChr3_8891.1_893|BmChr3_4659.3_10400|BmChr6_8601.6_4233|BmChr5_5819.2_7499|BmChr6_6953.3_2205|BmScaffold9_48_4425|BmChr6_9686_3583|BmChr3_6919.5_3991|BmChr2_5227.3_1393|BmChr1_6918.5_10738|BmChr6_8593.1_2057|BmChr3_4921.4_1233|BmChr4_9369.7_780|Bm…
GO:43933	0.00011179	0.0044774	macromolecular complex subunit organization	BmChr3_6318_2736|BmChr6_8701.6_6232|BmChr6_2343.3_1567|BmChr1_5125.6_6281|BmChr4_3843.9_2454|BmChr5_10643.6_1117|BmChr5_528.5_526|BmChr5_5449.9_614|BmChr2_8866.9_1029|BmChr3_8146.1_838|BmChr4_9019.6_12337|BmChr3_6746.7_1605|BmChr3_6468_966|BmChr3_3903.7_680|BmChr4_4413_3203|BmChr6_5855_4924|BmChr3_7126.3_581|BmChr6_6437.6_2552|BmChr2_6447.5_2249|BmChr5_2087_34168|BmChr3_6919.5_3991|BmChr6_7671.7_…
GO:70727	0.00015267	0.0058089	cellular macromolecule localization	BmChr2_6987.4_6552|BmChr2_5137.3_3333|BmChr1_5125.6_6281|BmChr3_7509_2832|BmChr1_8079.7_5728|BmChr5_6600_12559|BmChr6_6361.8_813|BmChr6_6833.1_1648|BmChr2_5386.8_5679|BmChr4_613.4_4801|BmChr3_4990.5_1707|BmChr3_6020.7_14686|BmChr4_6325_2109|BmChr2_3772.4_9775|BmChr1_6082.8_798|BmChr2_4386_5292|BmChr5_6978.2_5001|BmChr5_4700.8_1737|BmChr1_3387_34239|BmChr1_6918.5_10738|BmChr3_9234.1_756|BmChr2_372…
GO:34613	0.00015267	0.0058089	cellular protein localization	BmChr2_6987.4_6552|BmChr2_5137.3_3333|BmChr1_5125.6_6281|BmChr3_7509_2832|BmChr1_8079.7_5728|BmChr5_6600_12559|BmChr6_6361.8_813|BmChr6_6833.1_1648|BmChr2_5386.8_5679|BmChr4_613.4_4801|BmChr3_4990.5_1707|BmChr3_6020.7_14686|BmChr4_6325_2109|BmChr2_3772.4_9775|BmChr1_6082.8_798|BmChr2_4386_5292|BmChr5_6978.2_5001|BmChr5_4700.8_1737|BmChr1_3387_34239|BmChr1_6918.5_10738|BmChr3_9234.1_756|BmChr2_372…
GO:06886	0.00015966	0.0059267	intracellular protein transport	BmChr2_6987.4_6552|BmChr2_5137.3_3333|BmChr1_5125.6_6281|BmChr3_7509_2832|BmChr1_8079.7_5728|BmChr5_6600_12559|BmChr6_6361.8_813|BmChr6_6833.1_1648|BmChr2_5386.8_5679|BmChr4_613.4_4801|BmChr3_4990.5_1707|BmChr3_6020.7_14686|BmChr4_6325_2109|BmChr2_3772.4_9775|BmChr2_4386_5292|BmChr5_6978.2_5001|BmChr5_4700.8_1737|BmChr1_3387_34239|BmChr1_6918.5_10738|BmChr3_9234.1_756|BmChr2_3720.9_6601|BmChr2_82…
GO:16043	0.00016548	0.0059967	cellular component organization	BmChr3_6318_2736|BmChr6_2343.3_1567|BmChr2_5137.3_3333|BmChr1_5125.6_6281|BmChr6_2789_44419|BmChr5_632.3_4021|BmChr3_10241.5_2348|BmChr4_3843.9_2454|BmChr3_5672.6_2375|BmChr4_8944.9_8300|BmChr2_8866.9_1029|BmChr1_4346.8_3959|BmChr3_6468_966|BmChr5_1443.7_960|BmChr2_5444.3_4768|BmChr3_3903.7_680|BmChr3_4990.5_1707|BmChr4_4413_3203|BmChr4_4819.4_2685|BmChr3_7126.3_581|BmChr2_6447.5_2249|BmChr6_664.…
GO:65003	0.00017284	0.0060895	macromolecular complex assembly	BmChr3_6318_2736|BmChr6_8701.6_6232|BmChr1_5125.6_6281|BmChr4_3843.9_2454|BmChr5_10643.6_1117|BmChr5_528.5_526|BmChr2_8866.9_1029|BmChr3_8146.1_838|BmChr4_9019.6_12337|BmChr3_6746.7_1605|BmChr3_6468_966|BmChr3_3903.7_680|BmChr4_4413_3203|BmChr6_5855_4924|BmChr3_7126.3_581|BmChr6_6437.6_2552|BmChr2_6447.5_2249|BmChr5_2087_34168|BmChr3_6919.5_3991|BmChr6_7671.7_2030|BmChr4_5262.8_1513|BmChr3_11295.…
GO:43038	0.00018004	0.0060895	amino acid activation	BmChr4_5150_4939|BmChr4_2159.3_3941|BmChr2_7379.5_3585|BmChr5_6906.2_2866|BmChr4_5016.6_2980|BmChr2_6782.1_2800|BmChr3_5134.1_2186|BmChr4_3200.8_12949|BmChr3_8142.2_2971|BmChr6_3543.6_1927|BmChr2_996.4_6588|BmChr3_4910.6_3413|BmChr6_8633.2_2054|BmChr4_6077_4491|BmChr5_6334.5_1665|BmChr4_5850.9_2765|BmChr2_2768.6_3011|BmChr1_5216.7_1281|BmScaffold46_13.8_14462|BmChr5_5431.4_7326|BmChr5_7994.9_5939…
GO:43039	0.00018004	0.0060895	tRNA aminoacylation	BmChr4_5150_4939|BmChr4_2159.3_3941|BmChr2_7379.5_3585|BmChr5_6906.2_2866|BmChr4_5016.6_2980|BmChr2_6782.1_2800|BmChr3_5134.1_2186|BmChr4_3200.8_12949|BmChr3_8142.2_2971|BmChr6_3543.6_1927|BmChr2_996.4_6588|BmChr3_4910.6_3413|BmChr6_8633.2_2054|BmChr4_6077_4491|BmChr5_6334.5_1665|BmChr4_5850.9_2765|BmChr2_2768.6_3011|BmChr1_5216.7_1281|BmScaffold46_13.8_14462|BmChr5_5431.4_7326|BmChr5_7994.9_5939…
GO:06399	0.00018407	0.0060902	tRNA metabolic process	BmChr4_5150_4939|BmChr3_5619.7_1007|BmChr3_7758_1632|BmChr4_2159.3_3941|BmChr6_3564.1_3617|BmChr2_7757.9_1054|BmChr4_4729.5_4569|BmChr3_4977.8_1124|BmChr3_8135.6_6372|BmChr1_5373.1_3181|BmChr3_5134.1_2186|BmChr4_3200.8_12949|BmChr3_8142.2_2971|BmChr2_996.4_6588|BmChr6_8633.2_2054|BmChr2_2012.4_2113|BmChr2_9762.1_5320|BmChr2_2737.7_3132|BmChr4_4041.2_3125|BmChr4_5850.9_2765|BmChr1_5993.9_1175|BmCh…
GO:45333	0.00022134	0.007119	cellular respiration	BmChr4_6717.9_2001|BmChr6_4196.2_3892|BmChr5_8187.2_1646|BmChr1_2537.3_4143|BmChr1_6045.8_632|BmChr4_1340.2_4536|BmChr6_6652.3_6293|BmChr5_5797.6_5177|BmChr1_7238.9_649|BmChr3_8735.4_1972|BmChr4_1928.4_949|BmChr5_2000.1_4469|BmChr5_5492.1_1683|BmChr6_9927.8_1210|BmChr6_10913.4_1670|BmChr3_1506.5_802|BmChr2_3676_632|BmChr5_4440.7_4036|BmChr2_10185.3_5242|BmChr1_8767_2688|BmChr6_7234.7_1691|BmChr4_…
GO:00375	0.00023387	0.007119	RNA splicing, via transesterification reactions	BmChr3_9000_1181|BmChr6_5361.8_4941|BmChr4_3843.9_2454|BmChr3_7203.9_2757|BmChr6_8737.2_2079|BmChr2_1865.6_3505|BmChr4_10573.1_2587|BmChr3_8146.1_838|BmChr3_6746.7_1605|BmChr6_662.4_2031|BmChr4_2181.1_11041|BmChr4_4633.8_481|BmChr5_5379_4787|BmChr6_9686_3583|BmChr3_5910.8_1856|BmChr3_6919.5_3991|BmChr2_5804.8_294|BmChr5_7767.8_2093|BmChr2_5227.3_1393|BmChr1_6918.5_10738|BmChr4_4632.9_877|BmChr4_9…
GO:00377	0.00023387	0.007119	RNA splicing, via transesterification reactions with bulged adenosine as nucleophile	BmChr3_9000_1181|BmChr6_5361.8_4941|BmChr4_3843.9_2454|BmChr3_7203.9_2757|BmChr6_8737.2_2079|BmChr2_1865.6_3505|BmChr4_10573.1_2587|BmChr3_8146.1_838|BmChr3_6746.7_1605|BmChr6_662.4_2031|BmChr4_2181.1_11041|BmChr4_4633.8_481|BmChr5_5379_4787|BmChr6_9686_3583|BmChr3_5910.8_1856|BmChr3_6919.5_3991|BmChr2_5804.8_294|BmChr5_7767.8_2093|BmChr2_5227.3_1393|BmChr1_6918.5_10738|BmChr4_4632.9_877|BmChr4_9…
GO:00398	0.00023387	0.007119	nuclear mRNA splicing, via spliceosome	BmChr3_9000_1181|BmChr6_5361.8_4941|BmChr4_3843.9_2454|BmChr3_7203.9_2757|BmChr6_8737.2_2079|BmChr2_1865.6_3505|BmChr4_10573.1_2587|BmChr3_8146.1_838|BmChr3_6746.7_1605|BmChr6_662.4_2031|BmChr4_2181.1_11041|BmChr4_4633.8_481|BmChr5_5379_4787|BmChr6_9686_3583|BmChr3_5910.8_1856|BmChr3_6919.5_3991|BmChr2_5804.8_294|BmChr5_7767.8_2093|BmChr2_5227.3_1393|BmChr1_6918.5_10738|BmChr4_4632.9_877|BmChr4_9…
GO:33036	0.00026045	0.0076526	macromolecule localization	BmChr2_6987.4_6552|BmChr2_8228.1_2138|BmChr2_5137.3_3333|BmChr1_5125.6_6281|BmChr3_7509_2832|BmChr1_8079.7_5728|BmChr3_5478.5_4480|BmChr5_6600_12559|BmChr5_8922.2_10340|BmChr3_4990.5_1707|BmChr3_6020.7_14686|BmChr1_3019.2_2116|BmChr2_3772.4_9775|BmChr6_7044.9_4523|BmChr3_252.3_12611|BmChr5_4700.8_1737|BmChr1_3387_34239|BmChr1_6918.5_10738|BmChr3_9234.1_756|BmChr2_3720.9_6601|BmChr4_9137.3_1230|Bm…
GO:09311	0.00026714	0.0076526	oligosaccharide metabolic process	BmChr5_6877.3_2175|BmChr5_8180.2_2135|BmChr4_3920.8_2045|BmChr3_7965.1_10491|BmChr2_11550.6_1600|BmChr6_7258.5_1699|BmChr5_4764.4_1774|BmChr5_1527.4_7659|BmChr1_7928.5_1817|BmChr5_8735.6_10176|BmChr3_603.4_8460|BmChr6_6084.5_1470|BmChr6_9534.2_4361|BmChr2_6733.4_2678
GO:06418	0.00027597	0.0076526	tRNA aminoacylation for protein translation	BmChr4_5150_4939|BmChr4_2159.3_3941|BmChr2_7379.5_3585|BmChr5_6906.2_2866|BmChr4_5016.6_2980|BmChr2_6782.1_2800|BmChr3_5134.1_2186|BmChr4_3200.8_12949|BmChr3_8142.2_2971|BmChr6_3543.6_1927|BmChr2_996.4_6588|BmChr3_4910.6_3413|BmChr6_8633.2_2054|BmChr4_6077_4491|BmChr5_6334.5_1665|BmChr4_5850.9_2765|BmChr2_2768.6_3011|BmChr1_5216.7_1281|BmScaffold46_13.8_14462|BmChr5_5431.4_7326|BmChr3_5582.6_6899…
GO:06461	0.00027654	0.0076526	protein complex assembly	BmChr3_6318_2736|BmChr6_8701.6_6232|BmChr4_8784.9_3690|BmChr1_5125.6_6281|BmChr2_6373.8_2335|BmChr1_2831.3_10966|BmChr5_528.5_526|BmChr3_8779_2512|BmChr3_5961.8_1932|BmChr1_4634.5_768|BmChr2_8866.9_1029|BmChr6_8266.6_1866|BmChr2_6935.7_1477|BmChr5_5946.8_1612|BmChr3_3732.2_2427|BmChr4_9019.6_12337|BmChr6_8688.8_10387|BmChr3_6468_966|BmChr5_4893_2283|BmChr3_3903.7_680|BmChr4_4413_3203|BmChr6_5855_…
GO:70271	0.00027654	0.0076526	protein complex biogenesis	BmChr3_6318_2736|BmChr6_8701.6_6232|BmChr4_8784.9_3690|BmChr1_5125.6_6281|BmChr2_6373.8_2335|BmChr1_2831.3_10966|BmChr5_528.5_526|BmChr3_8779_2512|BmChr3_5961.8_1932|BmChr1_4634.5_768|BmChr2_8866.9_1029|BmChr6_8266.6_1866|BmChr2_6935.7_1477|BmChr5_5946.8_1612|BmChr3_3732.2_2427|BmChr4_9019.6_12337|BmChr6_8688.8_10387|BmChr3_6468_966|BmChr5_4893_2283|BmChr3_3903.7_680|BmChr4_4413_3203|BmChr6_5855_…
GO:15980	0.00036293	0.0098638	energy derivation by oxidation of organic compounds	BmChr5_8187.2_1646|BmChr1_2537.3_4143|BmChr1_6045.8_632|BmChr4_1340.2_4536|BmChr1_7238.9_649|BmChr3_8735.4_1972|BmChr4_1928.4_949|BmChr5_5492.1_1683|BmChr6_9927.8_1210|BmChr6_10913.4_1670|BmChr3_1506.5_802|BmChr2_3676_632|BmChr5_4440.7_4036|BmChr2_10185.3_5242|BmChr6_7234.7_1691|BmChr4_10903.7_1877|BmChr1_5865.4_535|BmChr1_6418.1_2774|BmChr5_10802.8_8176|BmChr4_6717.9_2001|BmChr6_4196.2_3892|BmCh…
GO:22607	0.0003804	0.010157	cellular component assembly	BmChr3_6318_2736|BmChr6_8701.6_6232|BmChr1_5125.6_6281|BmChr4_3843.9_2454|BmChr5_10643.6_1117|BmChr5_528.5_526|BmChr2_8866.9_1029|BmChr3_8146.1_838|BmChr4_9019.6_12337|BmChr3_6746.7_1605|BmChr3_6468_966|BmChr3_3903.7_680|BmChr4_4413_3203|BmChr6_5855_4924|BmChr3_7126.3_581|BmChr6_6437.6_2552|BmChr2_6447.5_2249|BmChr5_2087_34168|BmChr3_6919.5_3991|BmChr6_7671.7_2030|BmChr4_5262.8_1513|BmChr3_11295.…
GO:34220	0.00039125	0.010267	ion transmembrane transport	BmChr1_8029_2175|BmChr5_6373.3_3015|BmChr1_3566_3669|BmChr5_5254.3_2659|BmChr1_5932.1_1361|BmChr2_5895.6_5234|BmChr6_6019.7_843|BmChr3_7805.3_2338|BmChr3_6521.7_14290|BmChr4_10171_357|BmChr4_4523.8_5491|BmChr2_2509.2_10413|BmChr3_4596.1_6790|BmChr2_5273.2_1086|BmChr3_5022.7_1986|BmChr2_7900.4_6588|BmChr2_9424.9_1977|BmChr4_7277.3_2240|BmChr6_2576.1_4312|BmChr1_2504.1_10879|BmChr2_9856.6_6278|BmCh…
GO:51179	0.00088894	0.022932	localization	BmChr2_5137.3_3333|BmChr2_10467.7_7462|BmChr3_293.3_3354|BmChr2_4602.5_3296|BmChr4_5169.5_1276|BmChr3_6521.7_14290|BmChr6_6861_4404|BmChr4_1610.8_18649|BmChr1_6242.4_3382|BmChr4_5287.2_816|BmChr3_4997_6340|BmChr3_4596.1_6790|BmChr3_6564_1008|BmChr2_9424.9_1977|BmChr5_3587.4_1253|BmChr2_3772.4_9775|BmChr6_7044.9_4523|BmChr4_5755.5_1912|BmChr3_9545.2_3535|BmChr4_373.8_7631|BmChr1_3387_34239|BmChr6_…
GO:44238	0.00099504	0.025241	primary metabolic process	BmChr6_5661.5_1255|BmChr3_3854.1_854|BmChr5_5312.9_4847|BmChr3_5619.7_1007|BmChr1_8860_2840|BmChr6_2382.8_10893|BmChr4_5501.5_9956|BmChr2_2735.1_2030|BmChr5_9035.5_8551|BmChr3_5229.4_6443|BmChr6_6861_4404|BmChr5_5904.9_2766|BmChr2_7757.9_1054|BmChr5_6992.3_6607|BmChr1_3884_2584|BmChr1_5373.1_3181|BmChr1_7322.5_1066|BmChr3_3270.5_8758|BmChr4_3200.8_12949|BmChr2_6222.2_5860|BmChr1_6816.8_854|BmChr3…
GO:51234	0.0010625	0.026082	establishment of localization	BmChr2_5137.3_3333|BmChr2_10467.7_7462|BmChr3_293.3_3354|BmChr2_4602.5_3296|BmChr4_5169.5_1276|BmChr3_6521.7_14290|BmChr6_6861_4404|BmChr4_1610.8_18649|BmChr1_6242.4_3382|BmChr4_5287.2_816|BmChr3_4997_6340|BmChr3_4596.1_6790|BmChr3_6564_1008|BmChr2_9424.9_1977|BmChr5_3587.4_1253|BmChr2_3772.4_9775|BmChr6_7044.9_4523|BmChr4_5755.5_1912|BmChr3_9545.2_3535|BmChr4_373.8_7631|BmChr1_3387_34239|BmChr6_…
GO:06810	0.0010625	0.026082	transport	BmChr2_5137.3_3333|BmChr2_10467.7_7462|BmChr3_293.3_3354|BmChr2_4602.5_3296|BmChr4_5169.5_1276|BmChr3_6521.7_14290|BmChr6_6861_4404|BmChr4_1610.8_18649|BmChr1_6242.4_3382|BmChr4_5287.2_816|BmChr3_4997_6340|BmChr3_4596.1_6790|BmChr3_6564_1008|BmChr2_9424.9_1977|BmChr5_3587.4_1253|BmChr2_3772.4_9775|BmChr6_7044.9_4523|BmChr4_5755.5_1912|BmChr3_9545.2_3535|BmChr4_373.8_7631|BmChr1_3387_34239|BmChr6_…
GO:06119	0.0010864	0.026246	oxidative phosphorylation	BmChr5_8187.2_1646|BmChr1_6045.8_632|BmChr4_1778.8_1529|BmChr3_5896.8_1821|BmChr6_6652.3_6293|BmChr5_5797.6_5177|BmChr3_8942.5_920|BmChr2_7559.7_565|BmChr2_5959.2_1022|BmChr6_6100.4_458|BmChr4_1928.4_949|BmChr3_1506.5_802|BmChr1_5230.9_3955|BmChr2_5352.6_1069|BmChr3_11527.8_887|BmChr5_9054.1_634|BmChr4_10903.7_1877|BmChr1_5865.4_535
GO:42254	0.0016292	0.038744	ribosome biogenesis	BmChr3_1499.6_2407|BmChr5_6449.8_2592|BmChr4_3843.9_2454|BmChr5_7249.6_2666|BmChr5_10643.6_1117|BmChr2_8742.9_4339|BmChr4_5422.6_1307|BmChr6_1308_2039|BmChr5_2632.1_6144|BmChr3_6287.4_1890|BmChr5_2492.2_1251|BmChr6_1360.2_3198|BmChr4_5155.1_3905|BmChr4_6112.6_1425|BmChr6_6484.8_796|BmChr5_3970.6_2102|BmChr3_7126.3_581|BmChr5_7165_1890|BmChr2_5966.9_2645|BmChr4_4568_3194|BmChr6_4949.1_6325|BmChr1_…
GO:50896	0.0017471	0.040737	response to stimulus	BmChr6_6698.9_3261|BmChr5_7703.4_4549|BmChr5_7820.4_18494|BmChr3_8231.4_3745|BmChr5_9446.3_5584|BmChr1_6709.6_2378|BmChr3_3509.5_1934|BmChr1_5373.1_3181|BmChr5_5659.1_867|BmChr5_7711.8_7191|BmChr4_3887.3_5961|BmChr1_4695.4_10263|BmChr3_7081.3_8729|BmChr5_7500.2_6241|BmChr5_10876.7_2549|BmChr4_5428_11670|BmChr3_7540.3_3238|BmChr3_3618_1114|BmChr1_6353.4_2997|BmChr5_4077_13434|BmChr3_3037.3_5748|Bm…
GO:07005	0.0017665	0.040737	mitochondrion organization	BmChr5_11394.5_3904|BmChr3_6089.4_2168|BmChr4_4263.8_779|BmChr3_7203.9_2757|BmChr2_10729.6_699|BmChr3_11235.2_940|BmChr4_5182.9_2887|BmChr4_6059.5_2544|BmChr4_6513.4_1875|BmChr3_5136.9_836|BmChr5_4031_846|BmChr6_5812.8_1170|BmChr3_6468_966|BmChr4_5262.8_1513|BmChr2_7433.1_2293|BmChr3_4990.5_1707|BmChr5_5292.7_3300|BmChr5_7089.3_5388|BmChr5_6212.6_9630|BmChr3_5811.4_2423|BmChr5_5309.1_3539|BmChr4_…
GO:09056	0.001896	0.042007	catabolic process	BmChr4_1340.2_4536|BmChr1_9724.6_2286|BmChr2_476.6_2486|BmChr5_4502.6_9798|BmChr1_7885.4_1017|BmChr3_6837.1_3064|BmChr3_5229.4_6443|BmChr1_7238.9_649|BmChr3_3186.8_1900|BmChr4_10570.6_1501|BmChr2_5272.1_869|BmChr3_9587.7_2190|BmChr1_6990.9_5719|BmChr3_9236.3_1256|BmChr4_7152.9_3474|BmChr3_6351.2_2994|BmChr4_4895_1698|BmChr4_9654.1_1379|BmChr2_8852.1_2594|BmChr6_6731.6_984|BmScaffold47_12.3_5503|B…
GO:09144	0.001932	0.042007	purine nucleoside triphosphate metabolic process	BmChr4_1778.8_1529|BmChr3_5896.8_1821|BmChr3_8942.5_920|BmChr2_7559.7_565|BmChr2_5959.2_1022|BmChr1_9139.8_2278|BmChr4_11486.6_7794|BmChr6_6100.4_458|BmChr1_5230.9_3955|BmChr2_5352.6_1069|BmChr3_11527.8_887|BmChr5_9054.1_634|BmChr1_2504.1_10879|BmChr4_5839.1_459
GO:09199	0.001932	0.042007	ribonucleoside triphosphate metabolic process	BmChr4_1778.8_1529|BmChr3_5896.8_1821|BmChr3_8942.5_920|BmChr2_7559.7_565|BmChr2_5959.2_1022|BmChr1_9139.8_2278|BmChr4_11486.6_7794|BmChr6_6100.4_458|BmChr1_5230.9_3955|BmChr2_5352.6_1069|BmChr3_11527.8_887|BmChr5_9054.1_634|BmChr1_2504.1_10879|BmChr4_5839.1_459
GO:09205	0.001932	0.042007	purine ribonucleoside triphosphate metabolic process	BmChr4_1778.8_1529|BmChr3_5896.8_1821|BmChr3_8942.5_920|BmChr2_7559.7_565|BmChr2_5959.2_1022|BmChr1_9139.8_2278|BmChr4_11486.6_7794|BmChr6_6100.4_458|BmChr1_5230.9_3955|BmChr2_5352.6_1069|BmChr3_11527.8_887|BmChr5_9054.1_634|BmChr1_2504.1_10879|BmChr4_5839.1_459
GO:06352	0.002311	0.049541	transcription initiation	BmChr3_6318_2736|BmChr4_8784.9_3690|BmChr2_1962.8_1679|BmChr6_7671.7_2030|BmChr5_528.5_526|BmChr6_5096.6_764|BmChr3_5961.8_1932|BmChr6_8266.6_1866|BmChr2_6935.7_1477|BmChr5_5946.8_1612|BmChr3_3732.2_2427|BmChr5_4893_2283|BmChr1_5146.4_1341|BmChr6_7807.3_1275|BmChr4_4413_3203|BmChr6_6437.6_2552|BmChr4_8061.2_1142|BmChr5_2988.4_9400|BmChr5_6948.2_3844
Cellular compontent
GO ID	P-value	Corr p-value	Description	Gene ID
GO:32991	2.7188e-28	1.1582e-25	macromolecular complex	BmChr2_2320_3528|BmChr3_4583_1330|BmChr3_9590.2_4918|BmChr3_11383_1465|BmChr4_3333.2_8502|BmChr2_5342.1_2959|BmChr5_3811.9_1251|BmChr3_5741.1_592|BmChr2_3772.4_9775|BmChr4_9654.1_1379|BmChr5_7493.4_1515|BmChr6_7044.9_4523|BmChr3_7446.7_1170|BmChr3_9545.2_3535|BmChr5_8251.7_2601|BmChr3_4918.7_1284|BmChr3_5285.8_3151|BmChr1_6075_1681|BmChr1_8415.9_8590|BmChr5_7839.1_1601|BmChr6_9907.4_1331|BmChr3_4…
GO:05622	8.9539e-22	1.9072e-19	intracellular	BmChr3_3854.1_854|BmChr3_8413.9_497|BmChr3_7518.9_2114|BmChr5_4827.7_1315|BmChr2_3772.4_9775|BmChr5_7493.4_1515|BmChr6_664.9_4067|BmChr3_7446.7_1170|BmChr4_5755.5_1912|BmChr3_9545.2_3535|BmChr2_4383.4_2435|BmChr1_3387_34239|BmChr5_8038.5_1055|BmChr3_5285.8_3151|BmChr1_6075_1681|BmChr5_7839.1_1601|BmChr6_9907.4_1331|BmChr4_2244.3_7435|BmChr4_4971.5_1166|BmChr2_4724_1991|BmChr5_10983.5_1858|BmChr4_…
GO:44424	9.2498e-21	1.3135e-18	intracellular part	BmChr3_3854.1_854|BmChr3_8413.9_497|BmChr3_7518.9_2114|BmChr5_4827.7_1315|BmChr2_3772.4_9775|BmChr5_7493.4_1515|BmChr6_664.9_4067|BmChr3_7446.7_1170|BmChr4_5755.5_1912|BmChr3_9545.2_3535|BmChr2_4383.4_2435|BmChr1_3387_34239|BmChr5_8038.5_1055|BmChr3_5285.8_3151|BmChr1_6075_1681|BmChr5_7839.1_1601|BmChr6_9907.4_1331|BmChr4_2244.3_7435|BmChr2_4724_1991|BmChr5_10983.5_1858|BmChr4_8227.5_649|BmChr6_6…
GO:05737	2.7826e-19	2.9634e-17	cytoplasm	BmChr3_3854.1_854|BmChr2_5137.3_3333|BmChr3_8413.9_497|BmChr3_7518.9_2114|BmChr2_5190_1095|BmChr3_11383_1465|BmChr3_5134.1_2186|BmChr3_5741.1_592|BmChr2_3772.4_9775|BmChr6_664.9_4067|BmChr6_7044.9_4523|BmChr3_7446.7_1170|BmChr4_5755.5_1912|BmChr3_9545.2_3535|BmChr3_4918.7_1284|BmChr1_3387_34239|BmChr3_5675.1_4356|BmChr5_7478_2149|BmChr5_8038.5_1055|BmChr3_5285.8_3151|BmChr5_7089.3_5388|BmChr2_482…
GO:44444	4.8286e-19	4.114e-17	cytoplasmic part	BmChr2_6987.4_6552|BmChr2_5137.3_3333|BmChr1_5125.6_6281|BmChr3_7509_2832|BmChr3_8413.9_497|BmChr2_476.6_2486|BmChr2_4759.7_2340|BmChr4_5115.2_1063|BmChr1_6177.1_1436|BmChr1_5440.3_2339|BmChr6_7738_1886|BmChr3_7518.9_2114|BmChr3_11383_1465|BmChr3_5924.1_1422|BmChr4_4012.5_3075|BmChr2_7524.5_1412|BmChr1_3850.6_2049|BmChr4_541.1_738|BmChr3_5741.1_592|BmChr5_7912.8_469|BmChr1_8561.1_922|BmChr2_3772.…
GO:43234	8.7833e-18	6.2361e-16	protein complex	BmChr2_2320_3528|BmChr3_9590.2_4918|BmChr3_11383_1465|BmChr4_3333.2_8502|BmChr2_5342.1_2959|BmChr5_3811.9_1251|BmChr2_3772.4_9775|BmChr4_9654.1_1379|BmChr5_7493.4_1515|BmChr6_7044.9_4523|BmChr3_7446.7_1170|BmChr3_9545.2_3535|BmChr5_8251.7_2601|BmChr3_4918.7_1284|BmChr3_5285.8_3151|BmChr1_6075_1681|BmChr1_8415.9_8590|BmChr5_7839.1_1601|BmChr6_9907.4_1331|BmChr3_4407_3632|BmChr6_2043.3_3329|BmChr6_…
GO:44446	6.0107e-17	3.6579e-15	intracellular organelle part	BmChr2_5137.3_3333|BmChr4_5941.8_5870|BmChr1_5125.6_6281|BmChr3_7509_2832|BmChr5_632.3_4021|BmChr2_2320_3528|BmChr3_4583_1330|BmChr1_6177.1_1436|BmChr6_7738_1886|BmChr3_7518.9_2114|BmChr4_10570.6_1501|BmChr2_5342.1_2959|BmChr5_3811.9_1251|BmChr4_541.1_738|BmChr3_5741.1_592|BmChr1_8561.1_922|BmChr2_3772.4_9775|BmChr5_7493.4_1515|BmChr6_664.9_4067|BmChr6_7044.9_4523|BmChr3_252.3_12611|BmChr4_5755.5…
GO:44422	7.7802e-17	4.143e-15	organelle part	BmChr2_5137.3_3333|BmChr4_5941.8_5870|BmChr1_5125.6_6281|BmChr3_7509_2832|BmChr5_632.3_4021|BmChr2_2320_3528|BmChr3_4583_1330|BmChr1_6177.1_1436|BmChr6_7738_1886|BmChr3_7518.9_2114|BmChr4_10570.6_1501|BmChr2_5342.1_2959|BmChr5_3811.9_1251|BmChr4_541.1_738|BmChr3_5741.1_592|BmChr1_8561.1_922|BmChr2_3772.4_9775|BmChr5_7493.4_1515|BmChr6_664.9_4067|BmChr6_7044.9_4523|BmChr3_252.3_12611|BmChr4_5755.5…
GO:43226	5.5432e-13	2.3614e-11	organelle	BmChr2_5137.3_3333|BmChr2_6475.8_4670|BmChr3_8413.9_497|BmChr2_2320_3528|BmChr3_4583_1330|BmChr3_7518.9_2114|BmChr5_1443.7_960|BmChr2_5342.1_2959|BmChr5_3811.9_1251|BmChr3_5741.1_592|BmChr5_4827.7_1315|BmChr2_3772.4_9775|BmChr5_7493.4_1515|BmChr6_664.9_4067|BmChr6_7044.9_4523|BmChr3_4535.6_4875|BmChr4_5755.5_1912|BmChr5_8251.7_2601|BmChr2_4383.4_2435|BmChr1_3387_34239|BmChr3_5675.1_4356|BmChr5_74…
GO:43229	5.5432e-13	2.3614e-11	intracellular organelle	BmChr2_5137.3_3333|BmChr2_6475.8_4670|BmChr3_8413.9_497|BmChr2_2320_3528|BmChr3_4583_1330|BmChr3_7518.9_2114|BmChr5_1443.7_960|BmChr2_5342.1_2959|BmChr5_3811.9_1251|BmChr3_5741.1_592|BmChr5_4827.7_1315|BmChr2_3772.4_9775|BmChr5_7493.4_1515|BmChr6_664.9_4067|BmChr6_7044.9_4523|BmChr3_4535.6_4875|BmChr4_5755.5_1912|BmChr5_8251.7_2601|BmChr2_4383.4_2435|BmChr1_3387_34239|BmChr3_5675.1_4356|BmChr5_74…
GO:43228	7.4879e-12	2.6582e-10	non-membrane-bounded organelle	BmChr3_4583_1330|BmChr2_4759.7_2340|BmChr4_5115.2_1063|BmChr1_6177.1_1436|BmChr1_5440.3_2339|BmChr4_4012.5_3075|BmChr2_5342.1_2959|BmChr2_5444.3_4768|BmChr2_7524.5_1412|BmChr3_5741.1_592|BmChr5_7493.4_1515|BmChr6_664.9_4067|BmChr3_8483.2_1310|BmChr5_7276.4_4483|BmChr6_5505.9_11486|BmChr2_4383.4_2435|BmChr2_9247.7_1688|BmChr4_3026.2_5369|BmChr4_5727.8_10679|BmChr1_6905.5_587|BmChr1_4723.6_917|BmCh…
GO:43232	7.4879e-12	2.6582e-10	intracellular non-membrane-bounded organelle	BmChr3_4583_1330|BmChr2_4759.7_2340|BmChr4_5115.2_1063|BmChr1_6177.1_1436|BmChr1_5440.3_2339|BmChr4_4012.5_3075|BmChr2_5342.1_2959|BmChr2_5444.3_4768|BmChr2_7524.5_1412|BmChr3_5741.1_592|BmChr5_7493.4_1515|BmChr6_664.9_4067|BmChr3_8483.2_1310|BmChr5_7276.4_4483|BmChr6_5505.9_11486|BmChr2_4383.4_2435|BmChr2_9247.7_1688|BmChr4_3026.2_5369|BmChr4_5727.8_10679|BmChr1_6905.5_587|BmChr1_4723.6_917|BmCh…
GO:30529	2.4229e-09	7.9397e-08	ribonucleoprotein complex	BmChr2_4759.7_2340|BmChr4_5115.2_1063|BmChr1_5440.3_2339|BmChr3_6287.4_1890|BmChr4_4012.5_3075|BmChr2_7524.5_1412|BmChr3_5741.1_592|BmChr3_11491.8_1382|BmChr5_9052.6_844|BmChr3_2024.7_866|BmChr5_6431.6_1251|BmChr3_8483.2_1310|BmChr3_7448.2_8216|BmChr4_4018.6_813|BmChr3_7766.7_1593|BmChr6_5026.9_670|BmChr4_5727.8_10679|BmChr4_9369.7_780|BmChr1_4723.6_917|BmChr6_6713.1_9852|BmChr4_6241_830|BmChr2_7…
GO:05840	1.7166e-07	5.2233e-06	ribosome	BmChr2_4759.7_2340|BmChr4_5115.2_1063|BmChr1_5440.3_2339|BmChr4_4012.5_3075|BmChr2_7524.5_1412|BmChr3_5741.1_592|BmChr3_11491.8_1382|BmChr5_9052.6_844|BmChr3_2024.7_866|BmChr5_6431.6_1251|BmChr3_8483.2_1310|BmChr3_7448.2_8216|BmChr4_4018.6_813|BmChr3_7766.7_1593|BmChr6_5026.9_670|BmChr4_5727.8_10679|BmChr1_4723.6_917|BmChr4_6241_830|BmChr3_10822.7_1577|BmChr5_5835.9_462|BmChr3_1607.4_946|BmChr6_7…
GO:05739	9.6183e-07	2.7316e-05	mitochondrion	BmChr5_8187.2_1646|BmChr3_6326.5_902|BmChr1_6045.8_632|BmChr1_4911.5_1053|BmChr3_8413.9_497|BmChr2_8019.6_1074|BmChr6_7738_1886|BmChr4_9755.6_804|BmChr6_10551.1_1075|BmChr3_1506.5_802|BmChr4_6313.4_618|BmChr3_10223.1_5796|BmChr5_5292.7_3300|BmChr4_541.1_738|BmChr6_7333.9_3424|BmChr3_6351.2_2994|BmChr5_6212.6_9630|BmChr3_8892.7_1519|BmChr3_11491.8_1382|BmChr1_8561.1_922|BmChr1_5865.4_535|BmChr6_70…
GO:31090	5.2722e-06	0.00014037	organelle membrane	BmChr5_8187.2_1646|BmChr1_6045.8_632|BmChr2_5137.3_3333|BmChr5_6373.3_3015|BmChr1_5125.6_6281|BmChr1_8079.7_5728|BmChr6_7738_1886|BmChr3_7518.9_2114|BmChr3_1506.5_802|BmChr4_541.1_738|BmChr4_4413_3203|BmChr3_8892.7_1519|BmChr1_8561.1_922|BmChr1_3019.2_2116|BmChr2_3772.4_9775|BmChr6_7044.9_4523|BmChr3_252.3_12611|BmChr4_5755.5_1912|BmChr3_5372.6_421|BmChr5_8333.8_657|BmChr3_9234.1_756|BmChr5_3328.…
GO:16469	6.8211e-06	0.00017093	proton-transporting two-sector ATPase complex	BmChr1_8029_2175|BmChr4_1778.8_1529|BmChr5_6373.3_3015|BmChr3_5896.8_1821|BmChr5_8889.1_2481|BmChr1_5932.1_1361|BmChr2_2882.8_520|BmChr6_6019.7_843|BmChr2_7559.7_565|BmChr4_10171_357|BmChr3_5738.8_1291|BmChr2_5273.2_1086|BmChr2_6526.2_5043|BmChr2_6807.5_929|BmChr1_2504.1_10879|BmChr2_9856.6_6278|BmChr3_9023.9_5430|BmChr3_5741.8_1291|BmChr2_5959.2_1022|BmChr1_9139.8_2278|BmChr1_6502.3_555|BmChr6_6…
GO:44429	7.989e-06	0.00018907	mitochondrial part	BmChr5_8187.2_1646|BmChr3_6326.5_902|BmChr1_6045.8_632|BmChr1_4911.5_1053|BmChr2_8019.6_1074|BmChr6_7738_1886|BmChr6_10551.1_1075|BmChr3_1506.5_802|BmChr4_6313.4_618|BmChr3_10223.1_5796|BmChr4_541.1_738|BmChr3_6351.2_2994|BmChr5_6212.6_9630|BmChr3_8892.7_1519|BmChr3_11491.8_1382|BmChr1_8561.1_922|BmChr1_5865.4_535|BmChr6_7044.9_4523|BmChr2_5891.6_378|BmChr3_11306.8_873|BmChr5_5123.2_369|BmChr4_57…
GO:43233	2.0952e-05	0.00044628	organelle lumen	BmChr4_5941.8_5870|BmChr5_632.3_4021|BmChr3_7436.6_2089|BmChr2_2320_3528|BmChr1_7280.7_3575|BmChr4_10570.6_1501|BmChr2_5342.1_2959|BmChr5_3811.9_1251|BmChr4_4413_3203|BmChr3_6351.2_2994|BmChr4_6368.6_1595|BmChr4_6088.4_3483|BmChr3_11491.8_1382|BmChr3_7354.3_1567|BmChr6_10167.4_13701|BmChr1_5656.8_6811|BmChr5_8251.7_2601|BmChr6_7671.7_2030|BmChr5_3485.9_2759|BmChr2_4383.4_2435|BmChr4_10907.2_14565…
GO:70013	2.0952e-05	0.00044628	intracellular organelle lumen	BmChr4_5941.8_5870|BmChr5_632.3_4021|BmChr3_7436.6_2089|BmChr2_2320_3528|BmChr1_7280.7_3575|BmChr4_10570.6_1501|BmChr2_5342.1_2959|BmChr5_3811.9_1251|BmChr4_4413_3203|BmChr3_6351.2_2994|BmChr4_6368.6_1595|BmChr4_6088.4_3483|BmChr3_11491.8_1382|BmChr3_7354.3_1567|BmChr6_10167.4_13701|BmChr1_5656.8_6811|BmChr5_8251.7_2601|BmChr6_7671.7_2030|BmChr5_3485.9_2759|BmChr2_4383.4_2435|BmChr4_10907.2_14565…
GO:43227	2.3423e-05	0.00045356	membrane-bounded organelle	BmChr2_5137.3_3333|BmChr2_6475.8_4670|BmChr3_8413.9_497|BmChr2_2320_3528|BmChr3_4583_1330|BmChr3_7518.9_2114|BmChr5_1443.7_960|BmChr2_5342.1_2959|BmChr5_3811.9_1251|BmChr5_4827.7_1315|BmChr2_3772.4_9775|BmChr6_7044.9_4523|BmChr3_4535.6_4875|BmChr4_5755.5_1912|BmChr5_8251.7_2601|BmChr2_4383.4_2435|BmChr1_3387_34239|BmChr3_5675.1_4356|BmChr5_7478_2149|BmChr5_8038.5_1055|BmChr5_7089.3_5388|BmChr1_53…
GO:43231	2.3423e-05	0.00045356	intracellular membrane-bounded organelle	BmChr2_5137.3_3333|BmChr2_6475.8_4670|BmChr3_8413.9_497|BmChr2_2320_3528|BmChr3_4583_1330|BmChr3_7518.9_2114|BmChr5_1443.7_960|BmChr2_5342.1_2959|BmChr5_3811.9_1251|BmChr5_4827.7_1315|BmChr2_3772.4_9775|BmChr6_7044.9_4523|BmChr3_4535.6_4875|BmChr4_5755.5_1912|BmChr5_8251.7_2601|BmChr2_4383.4_2435|BmChr1_3387_34239|BmChr3_5675.1_4356|BmChr5_7478_2149|BmChr5_8038.5_1055|BmChr5_7089.3_5388|BmChr1_53…
GO:31974	2.6867e-05	0.00049762	membrane-enclosed lumen	BmChr4_5941.8_5870|BmChr5_632.3_4021|BmChr3_7436.6_2089|BmChr2_2320_3528|BmChr1_7280.7_3575|BmChr4_10570.6_1501|BmChr2_5342.1_2959|BmChr5_3811.9_1251|BmChr4_4413_3203|BmChr3_6351.2_2994|BmChr4_6368.6_1595|BmChr4_6088.4_3483|BmChr3_11491.8_1382|BmChr3_7354.3_1567|BmChr6_10167.4_13701|BmChr1_5656.8_6811|BmChr3_11306.8_873|BmChr5_8251.7_2601|BmChr6_7671.7_2030|BmChr5_3485.9_2759|BmChr2_4383.4_2435|B…
GO:05667	3.3744e-05	0.00059895	transcription factor complex	BmChr3_10660.4_1088|BmChr1_8849.5_2787|BmChr3_7436.6_2089|BmChr1_6784.1_2241|BmChr3_7638.3_1302|BmChr1_7280.7_3575|BmChr3_5961.8_1932|BmChr6_8266.6_1866|BmChr4_10570.6_1501|BmChr5_5094.6_1063|BmChr5_5946.8_1612|BmChr1_5151.7_7931|BmChr5_4893_2283|BmChr6_6831.8_1103|BmChr5_6955.3_1898|BmChr4_4413_3203|BmChr4_6088.4_3483|BmChr5_6948.2_3844|BmChr3_8085.1_2783|BmChr1_5656.8_6811|BmChr3_8983.1_4066|Bm…
GO:33279	0.0001251	0.0021317	ribosomal subunit	BmChr1_8777.3_781|BmChr2_5891.6_378|BmChr3_7698.8_587|BmChr5_5037.8_516|BmChr2_7687.7_1101|BmChr2_5692.9_896|BmChr3_7203.9_2757|BmChr3_5738_592|BmChr3_8212.7_947|BmChr2_7228.5_1017|BmChr3_7888.2_756|BmChr4_5727.8_10679|BmChr2_11274.2_690|BmChr3_10223.1_5796|BmChr3_8360.6_1159|BmChr5_7421.8_685|BmChr4_6241_830|BmChr1_6612.8_627|BmChr3_5741.1_592|BmChr3_11491.8_1382|BmChr3_1607.4_946|BmChr6_9105.9_…
GO:44430	0.00021076	0.0031863	cytoskeletal part	BmChr6_6665.7_10696|BmChr3_5816.2_2248|BmChr1_6177.1_1436|BmChr3_5672.6_2375|BmChr4_9382.6_12430|BmChr3_6267_9069|BmChr5_4638.3_2411|BmChr5_7493.4_1515|BmChr6_664.9_4067|BmChr1_9532.4_3047|BmChr6_5505.9_11486|BmChr4_10284.6_10014|BmChr2_7637.8_1683|BmChr3_6705.7_3573|BmChr6_8533.9_3697|BmChr5_5738_6492|BmChr1_7546.2_8821|BmChr5_1685_10604|BmChr2_10282.8_3913|BmChr4_3026.2_5369|BmChr3_5631.1_15120…
GO:44464	0.00021328	0.0031863	cell part	BmChr3_3854.1_854|BmChr1_8860_2840|BmChr3_8413.9_497|BmChr2_10467.7_7462|BmChr4_5501.5_9956|BmChr3_6521.7_14290|BmChr6_8550.2_4748|BmChr3_5229.4_6443|BmChr3_7518.9_2114|BmChr4_1610.8_18649|BmChr2_4772.8_1171|BmChr1_6242.4_3382|BmChr4_5287.2_816|BmChr3_4997_6340|BmChr6_6598.2_3485|BmChr5_5247.8_6040|BmChr2_9424.9_1977|BmChr5_4827.7_1315|BmChr2_3772.4_9775|BmChr5_7493.4_1515|BmChr6_664.9_4067|BmChr…
GO:05623	0.00021328	0.0031863	cell	BmChr3_3854.1_854|BmChr1_8860_2840|BmChr3_8413.9_497|BmChr2_10467.7_7462|BmChr4_5501.5_9956|BmChr3_6521.7_14290|BmChr6_8550.2_4748|BmChr3_5229.4_6443|BmChr3_7518.9_2114|BmChr4_1610.8_18649|BmChr2_4772.8_1171|BmChr1_6242.4_3382|BmChr4_5287.2_816|BmChr3_4997_6340|BmChr6_6598.2_3485|BmChr5_5247.8_6040|BmChr2_9424.9_1977|BmChr5_4827.7_1315|BmChr2_3772.4_9775|BmChr5_7493.4_1515|BmChr6_664.9_4067|BmChr…
GO:31966	0.00021691	0.0031863	mitochondrial membrane	BmChr5_11394.5_3904|BmChr5_8187.2_1646|BmChr1_6045.8_632|BmChr4_1778.8_1529|BmChr1_4911.5_1053|BmChr1_7781.4_1220|BmChr5_1444.8_1021|BmChr4_6695.9_2986|BmChr2_8019.6_1074|BmChr2_4318.4_1310|BmChr2_7559.7_565|BmChr6_7738_1886|BmChr4_1928.4_949|BmChr3_1506.5_802|BmChr4_6313.4_618|BmChr2_3676_632|BmChr4_541.1_738|BmChr5_6212.6_9630|BmChr3_8892.7_1519|BmChr4_10903.7_1877|BmChr1_8561.1_922|BmChr1_5865…
GO:33176	0.00027317	0.003879	proton-transporting V-type ATPase complex	BmChr2_9856.6_6278|BmChr1_8029_2175|BmChr5_6373.3_3015|BmChr3_9023.9_5430|BmChr5_8889.1_2481|BmChr1_5932.1_1361|BmChr2_2882.8_520|BmChr3_5741.8_1291|BmChr1_9139.8_2278|BmChr1_6502.3_555|BmChr4_10171_357|BmChr4_5375.5_3480|BmChr3_5738.8_1291|BmChr3_8171.3_501|BmChr2_5273.2_1086|BmChr2_3373_2215|BmChr2_6526.2_5043|BmChr1_2504.1_10879|BmChr1_5933.7_554
GO:05740	0.00039746	0.0053347	mitochondrial envelope	BmChr5_11394.5_3904|BmChr5_8187.2_1646|BmChr3_6326.5_902|BmChr1_6045.8_632|BmChr4_1778.8_1529|BmChr1_4911.5_1053|BmChr1_7781.4_1220|BmChr5_1444.8_1021|BmChr4_6695.9_2986|BmChr2_8019.6_1074|BmChr2_4318.4_1310|BmChr2_7559.7_565|BmChr6_7738_1886|BmChr4_1928.4_949|BmChr3_1506.5_802|BmChr4_6313.4_618|BmChr2_3676_632|BmChr4_541.1_738|BmChr5_6212.6_9630|BmChr3_8892.7_1519|BmChr4_10903.7_1877|BmChr1_8561…
GO:44428	0.00040073	0.0053347	nuclear part	BmChr4_5941.8_5870|BmChr5_632.3_4021|BmChr3_7436.6_2089|BmChr2_2320_3528|BmChr1_7280.7_3575|BmChr4_10570.6_1501|BmChr2_5342.1_2959|BmChr5_3811.9_1251|BmChr4_4413_3203|BmChr4_6368.6_1595|BmChr4_6088.4_3483|BmChr3_7354.3_1567|BmChr6_10167.4_13701|BmChr1_5656.8_6811|BmChr5_8251.7_2601|BmChr6_7671.7_2030|BmChr5_3485.9_2759|BmChr2_4383.4_2435|BmChr4_10907.2_14565|BmChr2_9247.7_1688|BmChr3_11464.8_2631…
GO:31981	0.00047709	0.0061588	nuclear lumen	BmChr6_7710.8_462|BmChr5_6449.8_2592|BmChr4_5941.8_5870|BmChr5_632.3_4021|BmChr2_7234_939|BmChr3_7436.6_2089|BmChr2_2320_3528|BmChr1_7280.7_3575|BmChr2_5948.5_2307|BmChr4_10570.6_1501|BmChr3_8891.1_893|BmChr2_5342.1_2959|BmChr5_3811.9_1251|BmChr4_4413_3203|BmChr6_6779.7_1390|BmChr4_6368.6_1595|BmChr4_6088.4_3483|BmChr3_806.5_5157|BmChr3_7354.3_1567|BmChr6_10167.4_13701|BmChr1_5656.8_6811|BmChr2_4…
GO:05856	0.0006853	0.0085865	cytoskeleton	BmChr6_6665.7_10696|BmChr3_5816.2_2248|BmChr1_6177.1_1436|BmChr3_5672.6_2375|BmChr1_8835.5_13759|BmChr5_5449.9_614|BmChr4_9382.6_12430|BmChr3_6267_9069|BmChr5_4638.3_2411|BmChr5_7493.4_1515|BmChr1_2726.1_7595|BmChr6_664.9_4067|BmChr1_9532.4_3047|BmChr1_6680.9_3482|BmChr6_5505.9_11486|BmChr4_10284.6_10014|BmChr2_7637.8_1683|BmChr3_6705.7_3573|BmChr6_8533.9_3697|BmChr5_5738_6492|BmChr1_7546.2_8821|…
GO:33177	0.00074341	0.0090484	proton-transporting two-sector ATPase complex, proton-transporting domain	BmChr2_9856.6_6278|BmChr4_1778.8_1529|BmChr5_6373.3_3015|BmChr3_9023.9_5430|BmChr1_5932.1_1361|BmChr2_2882.8_520|BmChr6_6019.7_843|BmChr3_5741.8_1291|BmChr2_7559.7_565|BmChr1_6502.3_555|BmChr4_10171_357|BmChr6_6100.4_458|BmChr2_5352.6_1069|BmChr3_5738.8_1291|BmChr3_11527.8_887|BmChr2_6526.2_5043|BmChr1_5933.7_554
GO:31982	0.001213	0.01325	vesicle	BmChr1_5593.5_5144|BmChr3_5799.8_4634|BmChr6_7798.7_1061|BmChr1_5125.6_6281|BmChr6_7226.8_1662|BmChr1_8079.7_5728|BmChr1_8206.4_10020|BmChr1_3387_34239|BmChr6_11120.8_24448|BmChr4_3669.8_2674|BmChr3_5404.2_4104|BmChr3_8353.5_2876|BmChr6_6361.8_813|BmChr5_6292.1_4279|BmChr2_5386.8_5679|BmChr6_1142.9_10418|BmChr4_7655_19742|BmChr3_7050.4_2169|BmChr2_3753.1_1285|BmChr5_9783.6_7515|BmChr5_4691.3_4354…
GO:31988	0.001213	0.01325	membrane-bounded vesicle	BmChr1_5593.5_5144|BmChr3_5799.8_4634|BmChr6_7798.7_1061|BmChr1_5125.6_6281|BmChr6_7226.8_1662|BmChr1_8079.7_5728|BmChr1_8206.4_10020|BmChr1_3387_34239|BmChr6_11120.8_24448|BmChr4_3669.8_2674|BmChr3_5404.2_4104|BmChr3_8353.5_2876|BmChr6_6361.8_813|BmChr5_6292.1_4279|BmChr2_5386.8_5679|BmChr6_1142.9_10418|BmChr4_7655_19742|BmChr3_7050.4_2169|BmChr2_3753.1_1285|BmChr5_9783.6_7515|BmChr5_4691.3_4354…
GO:16023	0.001213	0.01325	cytoplasmic membrane-bounded vesicle	BmChr1_5593.5_5144|BmChr3_5799.8_4634|BmChr6_7798.7_1061|BmChr1_5125.6_6281|BmChr6_7226.8_1662|BmChr1_8079.7_5728|BmChr1_8206.4_10020|BmChr1_3387_34239|BmChr6_11120.8_24448|BmChr4_3669.8_2674|BmChr3_5404.2_4104|BmChr3_8353.5_2876|BmChr6_6361.8_813|BmChr5_6292.1_4279|BmChr2_5386.8_5679|BmChr6_1142.9_10418|BmChr4_7655_19742|BmChr3_7050.4_2169|BmChr2_3753.1_1285|BmChr5_9783.6_7515|BmChr5_4691.3_4354…
GO:31410	0.001213	0.01325	cytoplasmic vesicle	BmChr1_5593.5_5144|BmChr3_5799.8_4634|BmChr6_7798.7_1061|BmChr1_5125.6_6281|BmChr6_7226.8_1662|BmChr1_8079.7_5728|BmChr1_8206.4_10020|BmChr1_3387_34239|BmChr6_11120.8_24448|BmChr4_3669.8_2674|BmChr3_5404.2_4104|BmChr3_8353.5_2876|BmChr6_6361.8_813|BmChr5_6292.1_4279|BmChr2_5386.8_5679|BmChr6_1142.9_10418|BmChr4_7655_19742|BmChr3_7050.4_2169|BmChr2_3753.1_1285|BmChr5_9783.6_7515|BmChr5_4691.3_4354…
GO:33178	0.0014134	0.015053	proton-transporting two-sector ATPase complex, catalytic domain	BmChr1_8029_2175|BmChr4_5375.5_3480|BmChr1_5230.9_3955|BmChr3_5896.8_1821|BmChr5_8889.1_2481|BmChr2_5273.2_1086|BmChr2_3373_2215|BmChr5_9054.1_634|BmChr2_5959.2_1022|BmChr1_9139.8_2278|BmChr2_6807.5_929|BmChr1_2504.1_10879
GO:48475	0.0018657	0.018924	coated membrane	BmChr4_5987.6_1414|BmChr2_6987.4_6552|BmChr3_5799.8_4634|BmChr1_5125.6_6281|BmChr1_8079.7_5728|BmChr1_9392.7_7403|BmChr4_3669.8_2674|BmChr5_6600_12559|BmChr3_5404.2_4104|BmChr2_5427.5_4356|BmChr6_6361.8_813|BmChr5_6292.1_4279|BmChr2_111.4_2138|BmChr2_5386.8_5679|BmChr6_1142.9_10418|BmChr1_7940.9_1665|BmChr3_6463.3_4550|BmChr2_3753.1_1285|BmChr3_6020.7_14686|BmChr5_4691.3_4354|BmChr2_3772.4_9775
GO:30117	0.0018657	0.018924	membrane coat	BmChr4_5987.6_1414|BmChr2_6987.4_6552|BmChr3_5799.8_4634|BmChr1_5125.6_6281|BmChr1_8079.7_5728|BmChr1_9392.7_7403|BmChr4_3669.8_2674|BmChr5_6600_12559|BmChr3_5404.2_4104|BmChr2_5427.5_4356|BmChr6_6361.8_813|BmChr5_6292.1_4279|BmChr2_111.4_2138|BmChr2_5386.8_5679|BmChr6_1142.9_10418|BmChr1_7940.9_1665|BmChr3_6463.3_4550|BmChr2_3753.1_1285|BmChr3_6020.7_14686|BmChr5_4691.3_4354|BmChr2_3772.4_9775
GO:05874	0.0019994	0.019808	microtubule	BmChr5_5267.9_1570|BmChr3_7827.7_1890|BmChr2_10584.4_5245|BmChr4_7192.3_6738|BmChr2_11548.3_2159|BmChr2_6454.4_4740|BmChr2_10282.8_3913|BmChr4_3026.2_5369|BmChr3_5995.8_1592|BmChr4_333_4113|BmChr5_7534.5_1634|BmChr4_5130.6_1800|BmChr5_7839.1_1601|BmChr2_10292.9_7843|BmChr5_7493.4_1515
GO:44451	0.0021279	0.020144	nucleoplasm part	BmChr6_7710.8_462|BmChr4_5941.8_5870|BmChr5_632.3_4021|BmChr2_7234_939|BmChr3_7436.6_2089|BmChr2_2320_3528|BmChr1_7280.7_3575|BmChr2_5948.5_2307|BmChr4_10570.6_1501|BmChr3_8891.1_893|BmChr2_5342.1_2959|BmChr5_3811.9_1251|BmChr4_4413_3203|BmChr6_6779.7_1390|BmChr4_6368.6_1595|BmChr4_6088.4_3483|BmChr3_7354.3_1567|BmChr6_10167.4_13701|BmChr1_5656.8_6811|BmChr1_6050_6136|BmChr5_8251.7_2601|BmChr3_11…
GO:05654	0.0021279	0.020144	nucleoplasm	BmChr6_7710.8_462|BmChr4_5941.8_5870|BmChr5_632.3_4021|BmChr2_7234_939|BmChr3_7436.6_2089|BmChr2_2320_3528|BmChr1_7280.7_3575|BmChr2_5948.5_2307|BmChr4_10570.6_1501|BmChr3_8891.1_893|BmChr2_5342.1_2959|BmChr5_3811.9_1251|BmChr4_4413_3203|BmChr6_6779.7_1390|BmChr4_6368.6_1595|BmChr4_6088.4_3483|BmChr3_7354.3_1567|BmChr6_10167.4_13701|BmChr1_5656.8_6811|BmChr1_6050_6136|BmChr5_8251.7_2601|BmChr3_11…
GO:33179	0.0024456	0.022213	proton-transporting V-type ATPase, V0 domain	BmChr2_9856.6_6278|BmChr5_6373.3_3015|BmChr3_9023.9_5430|BmChr3_5738.8_1291|BmChr1_5932.1_1361|BmChr2_2882.8_520|BmChr3_5741.8_1291|BmChr2_6526.2_5043|BmChr1_6502.3_555|BmChr4_10171_357|BmChr1_5933.7_554
GO:19866	0.0025028	0.022213	organelle inner membrane	BmChr5_8187.2_1646|BmChr1_6045.8_632|BmChr4_1778.8_1529|BmChr1_4911.5_1053|BmChr4_6695.9_2986|BmChr2_4318.4_1310|BmChr2_7559.7_565|BmChr4_1928.4_949|BmChr3_1506.5_802|BmChr4_6313.4_618|BmChr2_3676_632|BmChr4_541.1_738|BmChr3_8892.7_1519|BmChr4_10903.7_1877|BmChr1_5865.4_535|BmChr6_7044.9_4523|BmChr3_6089.4_2168|BmChr5_3118.7_1607|BmChr5_5123.2_369|BmChr4_5755.5_1912|BmChr5_5797.6_5177|BmChr5_8333…
GO:05743	0.0025028	0.022213	mitochondrial inner membrane	BmChr5_8187.2_1646|BmChr1_6045.8_632|BmChr4_1778.8_1529|BmChr1_4911.5_1053|BmChr4_6695.9_2986|BmChr2_4318.4_1310|BmChr2_7559.7_565|BmChr4_1928.4_949|BmChr3_1506.5_802|BmChr4_6313.4_618|BmChr2_3676_632|BmChr4_541.1_738|BmChr3_8892.7_1519|BmChr4_10903.7_1877|BmChr1_5865.4_535|BmChr6_7044.9_4523|BmChr3_6089.4_2168|BmChr5_3118.7_1607|BmChr5_5123.2_369|BmChr4_5755.5_1912|BmChr5_5797.6_5177|BmChr5_8333…
GO:00502	0.0028549	0.02482	proteasome complex	BmChr2_5170.8_3109|BmChr5_4698.7_1212|BmChr3_11411_1456|BmChr4_4226.3_1056|BmChr3_6382.3_898|BmChr4_11382.8_1210|BmChr2_5272.1_869|BmChr3_7759.7_1761|BmChr3_7306.2_1118|BmChr3_6550.5_724|BmChr3_9832.9_1391|BmChr3_7730.4_1021|BmChr3_5327.7_939|BmChr3_7695.8_2616|BmChr3_7357.4_2899|BmChr5_5127.8_940|BmChr4_4700.9_10920|BmChr4_10169.6_1150|BmChr4_9654.1_1379|BmChr2_8852.1_2594
GO:44431	0.004006	0.033374	Golgi apparatus part	BmChr2_5137.3_3333|BmChr1_5125.6_6281|BmChr3_3095.1_6481|BmChr3_7509_2832|BmChr3_7518.9_2114|BmChr4_3413.3_10821|BmChr1_5943.9_2664|BmChr6_6361.8_813|BmChr2_5386.8_5679|BmChr1_8059.7_1989|BmChr4_7655_19742|BmChr5_7226_5956|BmChr3_7962.5_2364|BmChr5_3988.6_671|BmChr5_6107.3_678|BmChr4_5030.9_870|BmScaffold9_8.7_8300|BmChr1_8206.4_10020|BmChr6_11120.8_24448|BmChr5_7210.8_3722|BmChr4_3669.8_2674|BmC…
GO:05794	0.0041415	0.033374	Golgi apparatus	BmChr2_5137.3_3333|BmChr1_5125.6_6281|BmChr3_3095.1_6481|BmChr3_7509_2832|BmChr3_5478.5_4480|BmChr3_7518.9_2114|BmChr4_3413.3_10821|BmChr1_5943.9_2664|BmChr6_6361.8_813|BmChr2_5386.8_5679|BmChr1_8059.7_1989|BmChr4_7655_19742|BmChr5_7226_5956|BmChr2_5979.9_2364|BmChr3_7962.5_2364|BmChr5_3988.6_671|BmChr5_6107.3_678|BmChr4_5030.9_870|BmScaffold9_8.7_8300|BmChr1_8206.4_10020|BmChr6_11120.8_24448|BmC…
GO:31967	0.0041665	0.033374	organelle envelope	BmChr5_11394.5_3904|BmChr5_8187.2_1646|BmChr3_6326.5_902|BmChr1_6045.8_632|BmChr4_1778.8_1529|BmChr1_4911.5_1053|BmChr1_7781.4_1220|BmChr5_1444.8_1021|BmChr4_6695.9_2986|BmChr2_8019.6_1074|BmChr2_4318.4_1310|BmChr2_7559.7_565|BmChr6_7738_1886|BmChr4_1928.4_949|BmChr3_1506.5_802|BmChr4_6313.4_618|BmChr2_3676_632|BmChr4_541.1_738|BmChr5_6212.6_9630|BmChr3_8892.7_1519|BmChr4_10903.7_1877|BmChr3_7081…
GO:31975	0.0041665	0.033374	envelope	BmChr5_11394.5_3904|BmChr5_8187.2_1646|BmChr3_6326.5_902|BmChr1_6045.8_632|BmChr4_1778.8_1529|BmChr1_4911.5_1053|BmChr1_7781.4_1220|BmChr5_1444.8_1021|BmChr4_6695.9_2986|BmChr2_8019.6_1074|BmChr2_4318.4_1310|BmChr2_7559.7_565|BmChr6_7738_1886|BmChr4_1928.4_949|BmChr3_1506.5_802|BmChr4_6313.4_618|BmChr2_3676_632|BmChr4_541.1_738|BmChr5_6212.6_9630|BmChr3_8892.7_1519|BmChr4_10903.7_1877|BmChr3_7081…
GO:05681	0.0042304	0.033374	spliceosomal complex	BmChr2_5804.8_294|BmChr6_5361.8_4941|BmChr4_9369.7_780|BmChr6_6713.1_9852|BmChr3_7203.9_2757|BmChr6_8737.2_2079|BmChr2_8355.5_1358|BmChr6_3562.3_1538|BmChr3_8146.1_838|BmChr4_4636.1_3727
GO:30135	0.0050431	0.038272	coated vesicle	BmChr1_5593.5_5144|BmChr3_5799.8_4634|BmChr1_5125.6_6281|BmChr1_8079.7_5728|BmChr1_3387_34239|BmChr4_3669.8_2674|BmChr3_5404.2_4104|BmChr6_6361.8_813|BmChr5_6292.1_4279|BmChr2_5386.8_5679|BmChr6_1142.9_10418|BmChr3_7050.4_2169|BmChr2_3753.1_1285|BmChr5_9783.6_7515|BmChr5_4691.3_4354|BmChr2_3772.4_9775
GO:31980	0.0053006	0.038272	mitochondrial lumen	BmChr2_5891.6_378|BmChr5_5037.8_516|BmChr3_7203.9_2757|BmChr2_10729.6_699|BmChr3_8212.7_947|BmChr4_6059.5_2544|BmChr5_5124.4_960|BmChr6_10551.1_1075|BmChr3_10223.1_5796|BmChr3_6351.2_2994|BmChr1_6612.8_627|BmChr5_6103.5_3603|BmChr3_11491.8_1382
GO:15935	0.0053006	0.038272	small ribosomal subunit	BmChr3_7698.8_587|BmChr5_5037.8_516|BmChr2_7687.7_1101|BmChr2_5692.9_896|BmChr3_5738_592|BmChr3_8212.7_947|BmChr2_7228.5_1017|BmChr2_11274.2_690|BmChr3_10223.1_5796|BmChr4_6241_830|BmChr3_5741.1_592|BmChr3_11491.8_1382|BmChr6_7054_1193
GO:05759	0.0053006	0.038272	mitochondrial matrix	BmChr2_5891.6_378|BmChr5_5037.8_516|BmChr3_7203.9_2757|BmChr2_10729.6_699|BmChr3_8212.7_947|BmChr4_6059.5_2544|BmChr5_5124.4_960|BmChr6_10551.1_1075|BmChr3_10223.1_5796|BmChr3_6351.2_2994|BmChr1_6612.8_627|BmChr5_6103.5_3603|BmChr3_11491.8_1382
GO:05839	0.0053006	0.038272	proteasome core complex	BmChr5_4698.7_1212|BmChr4_4226.3_1056|BmChr4_11382.8_1210|BmChr2_5272.1_869|BmChr3_6550.5_724|BmChr3_9832.9_1391|BmChr3_7730.4_1021|BmChr3_5327.7_939|BmChr3_7695.8_2616|BmChr5_5127.8_940|BmChr4_10169.6_1150|BmChr4_9654.1_1379|BmChr2_8852.1_2594
GO:15629	0.0055381	0.039321	actin cytoskeleton	BmChr1_6183.6_4935|BmChr6_6665.7_10696|BmChr3_5816.2_2248|BmChr1_6177.1_1436|BmChr3_5672.6_2375|BmChr3_9034_5481|BmChr5_5449.9_614|BmChr4_9382.6_12430|BmChr5_5746.6_8323|BmChr3_6267_9069|BmChr5_4638.3_2411|BmChr1_3880_2050|BmChr1_9532.4_3047|BmChr2_6800_4772|BmChr6_5505.9_11486|BmChr2_4741.7_2600|BmChr4_10284.6_10014|BmChr1_4060.1_1600|BmChr2_7637.8_1683|BmChr3_6705.7_3573|BmChr5_5738_6492|BmChr1…
Molecular function
GO ID	P-value	Corr p-value	Description	Gene ID
GO:05198	7.8638e-12	8.2727e-09	structural molecule activity	BmChr6_7973.6_1026|BmChr1_5125.6_6281|BmChr2_4759.7_2340|BmChr4_5115.2_1063|BmChr1_5440.3_2339|BmChr4_11450.2_8149|BmChr6_10890.4_1416|BmChr4_4012.5_3075|BmChr2_7524.5_1412|BmChr4_9095.7_1104|BmChr3_5741.1_592|BmChr5_7493.4_1515|BmChr4_49.8_1053|BmChr3_8483.2_1310|BmChr5_313.6_7200|BmChr4_4845.1_7556|BmChr4_3026.2_5369|BmChr4_5727.8_10679|BmChr1_4723.6_917|BmChr5_5835.9_462|BmChr5_7839.1_1601|BmC…
GO:32553	1.7674e-09	6.1976e-07	ribonucleotide binding	BmChr5_5312.9_4847|BmChr2_4602.5_3296|BmChr5_9035.5_8551|BmChr3_2900.6_4051|BmChr1_5987_930|BmChr4_1610.8_18649|BmChr3_5592.9_2224|BmChr4_3333.2_8502|BmChr1_6242.4_3382|BmChr2_5342.1_2959|BmChr2_8132.8_3033|BmChr3_5134.1_2186|BmChr3_3270.5_8758|BmChr4_3200.8_12949|BmChr2_6222.2_5860|BmChr3_3703.9_4184|BmChr1_1060.3_1671|BmChr5_7493.4_1515|BmChr4_1175.8_3204|BmChr1_5588.9_1081|BmChr3_9553.9_8373|B…
GO:32555	1.7674e-09	6.1976e-07	purine ribonucleotide binding	BmChr5_5312.9_4847|BmChr2_4602.5_3296|BmChr5_9035.5_8551|BmChr3_2900.6_4051|BmChr1_5987_930|BmChr4_1610.8_18649|BmChr3_5592.9_2224|BmChr4_3333.2_8502|BmChr1_6242.4_3382|BmChr2_5342.1_2959|BmChr2_8132.8_3033|BmChr3_5134.1_2186|BmChr3_3270.5_8758|BmChr4_3200.8_12949|BmChr2_6222.2_5860|BmChr3_3703.9_4184|BmChr1_1060.3_1671|BmChr5_7493.4_1515|BmChr4_1175.8_3204|BmChr1_5588.9_1081|BmChr3_9553.9_8373|B…
GO:00166	3.0571e-09	8.0402e-07	nucleotide binding	BmChr5_5312.9_4847|BmChr2_4602.5_3296|BmChr5_9035.5_8551|BmChr3_2900.6_4051|BmChr1_5987_930|BmChr4_1610.8_18649|BmChr3_5592.9_2224|BmChr4_3333.2_8502|BmChr1_6242.4_3382|BmChr1_5373.1_3181|BmChr2_5342.1_2959|BmChr2_8132.8_3033|BmChr3_5134.1_2186|BmChr3_3270.5_8758|BmChr4_3200.8_12949|BmChr2_6222.2_5860|BmChr3_3703.9_4184|BmChr1_1060.3_1671|BmChr5_7493.4_1515|BmChr4_1175.8_3204|BmChr1_5588.9_1081|B…
GO:17076	1.3618e-08	2.8652e-06	purine nucleotide binding	BmChr5_5312.9_4847|BmChr2_4602.5_3296|BmChr5_9035.5_8551|BmChr3_2900.6_4051|BmChr1_5987_930|BmChr4_1610.8_18649|BmChr3_5592.9_2224|BmChr4_3333.2_8502|BmChr1_6242.4_3382|BmChr1_5373.1_3181|BmChr2_5342.1_2959|BmChr2_8132.8_3033|BmChr3_5134.1_2186|BmChr3_3270.5_8758|BmChr4_3200.8_12949|BmChr2_6222.2_5860|BmChr3_3703.9_4184|BmChr1_1060.3_1671|BmChr5_7493.4_1515|BmChr4_1175.8_3204|BmChr1_5588.9_1081|B…
GO:03735	2.0635e-08	3.6181e-06	structural constituent of ribosome	BmChr5_10641_366|BmChr3_7698.8_587|BmChr2_4759.7_2340|BmChr4_5115.2_1063|BmChr6_3226.9_660|BmChr1_5440.3_2339|BmChr3_7271.6_885|BmChr3_11235.2_940|BmChr3_7888.2_756|BmChr4_4012.5_3075|BmChr2_7524.5_1412|BmChr6_7333.9_3424|BmChr3_5741.1_592|BmChr3_11491.8_1382|BmChr3_11331_1004|BmChr5_9052.6_844|BmChr3_7750.3_2542|BmChr3_2024.7_866|BmChr2_5891.6_378|BmChr5_6431.6_1251|BmChr4_4937.1_3308|BmChr3_848…
GO:16818	2.553e-07	3.8114e-05	hydrolase activity, acting on acid anhydrides, in phosphorus-containing anhydrides	BmChr2_4602.5_3296|BmChr3_11478.3_1266|BmChr4_1610.8_18649|BmChr3_5592.9_2224|BmChr1_6242.4_3382|BmChr3_8135.6_6372|BmChr2_8132.8_3033|BmChr6_9109.5_3977|BmChr1_1060.3_1671|BmChr5_7493.4_1515|BmChr2_4884.2_6298|BmChr6_5505.9_11486|BmChr4_3026.2_5369|BmChr5_6860.8_994|BmChr3_5358.7_3114|BmChr1_6550.8_4741|BmChr1_8415.9_8590|BmChr5_7839.1_1601|BmChr4_5816.3_5544|BmChr6_3639.8_2862|BmChr6_6238.9_730…
GO:16817	2.9433e-07	3.8114e-05	hydrolase activity, acting on acid anhydrides	BmChr2_4602.5_3296|BmChr3_11478.3_1266|BmChr4_1610.8_18649|BmChr3_5592.9_2224|BmChr1_6242.4_3382|BmChr3_8135.6_6372|BmChr2_8132.8_3033|BmChr6_9109.5_3977|BmChr1_1060.3_1671|BmChr5_7493.4_1515|BmChr2_4884.2_6298|BmChr6_5505.9_11486|BmChr4_3026.2_5369|BmChr5_6860.8_994|BmChr3_5358.7_3114|BmChr1_6550.8_4741|BmChr1_8415.9_8590|BmChr5_7839.1_1601|BmChr4_5816.3_5544|BmChr6_3639.8_2862|BmChr6_6238.9_730…
GO:16462	3.2607e-07	3.8114e-05	pyrophosphatase activity	BmChr2_4602.5_3296|BmChr3_11478.3_1266|BmChr4_1610.8_18649|BmChr3_5592.9_2224|BmChr1_6242.4_3382|BmChr3_8135.6_6372|BmChr2_8132.8_3033|BmChr6_9109.5_3977|BmChr1_1060.3_1671|BmChr5_7493.4_1515|BmChr2_4884.2_6298|BmChr6_5505.9_11486|BmChr4_3026.2_5369|BmChr5_6860.8_994|BmChr3_5358.7_3114|BmChr1_6550.8_4741|BmChr1_8415.9_8590|BmChr5_7839.1_1601|BmChr4_5816.3_5544|BmChr6_3639.8_2862|BmChr6_6238.9_730…
GO:32559	4.8295e-07	5.0806e-05	adenyl ribonucleotide binding	BmChr5_5312.9_4847|BmChr5_9035.5_8551|BmChr3_2900.6_4051|BmChr1_5987_930|BmChr4_1610.8_18649|BmChr4_3333.2_8502|BmChr1_6242.4_3382|BmChr2_5342.1_2959|BmChr3_5134.1_2186|BmChr3_3270.5_8758|BmChr4_3200.8_12949|BmChr2_6222.2_5860|BmChr3_3703.9_4184|BmChr4_1175.8_3204|BmChr1_5588.9_1081|BmChr3_9553.9_8373|BmChr1_9712.1_4756|BmChr4_6256.9_1577|BmChr3_7153.6_8211|BmChr5_5323.6_1165|BmChr5_7089.3_5388|B…
GO:01882	7.6681e-07	7.3335e-05	nucleoside binding	BmChr5_5312.9_4847|BmChr5_9035.5_8551|BmChr3_2900.6_4051|BmChr1_5987_930|BmChr4_1610.8_18649|BmChr4_3333.2_8502|BmChr1_6242.4_3382|BmChr1_5373.1_3181|BmChr2_5342.1_2959|BmChr3_5134.1_2186|BmChr3_3270.5_8758|BmChr4_3200.8_12949|BmChr2_6222.2_5860|BmChr3_3703.9_4184|BmChr4_1175.8_3204|BmChr1_5588.9_1081|BmChr3_9553.9_8373|BmChr1_9712.1_4756|BmChr4_6256.9_1577|BmChr3_7153.6_8211|BmChr5_5323.6_1165|B…
GO:05524	9.462e-07	8.295e-05	ATP binding	BmChr5_5312.9_4847|BmChr5_9035.5_8551|BmChr3_2900.6_4051|BmChr1_5987_930|BmChr4_1610.8_18649|BmChr4_3333.2_8502|BmChr1_6242.4_3382|BmChr2_5342.1_2959|BmChr3_5134.1_2186|BmChr3_3270.5_8758|BmChr4_3200.8_12949|BmChr2_6222.2_5860|BmChr3_3703.9_4184|BmChr4_1175.8_3204|BmChr1_5588.9_1081|BmChr3_9553.9_8373|BmChr1_9712.1_4756|BmChr4_6256.9_1577|BmChr3_7153.6_8211|BmChr5_5323.6_1165|BmChr5_7089.3_5388|B…
GO:30554	1.2439e-06	9.3467e-05	adenyl nucleotide binding	BmChr5_5312.9_4847|BmChr5_9035.5_8551|BmChr3_2900.6_4051|BmChr1_5987_930|BmChr4_1610.8_18649|BmChr4_3333.2_8502|BmChr1_6242.4_3382|BmChr1_5373.1_3181|BmChr2_5342.1_2959|BmChr3_5134.1_2186|BmChr3_3270.5_8758|BmChr4_3200.8_12949|BmChr2_6222.2_5860|BmChr3_3703.9_4184|BmChr4_1175.8_3204|BmChr1_5588.9_1081|BmChr3_9553.9_8373|BmChr1_9712.1_4756|BmChr4_6256.9_1577|BmChr3_7153.6_8211|BmChr5_5323.6_1165|B…
GO:01883	1.2439e-06	9.3467e-05	purine nucleoside binding	BmChr5_5312.9_4847|BmChr5_9035.5_8551|BmChr3_2900.6_4051|BmChr1_5987_930|BmChr4_1610.8_18649|BmChr4_3333.2_8502|BmChr1_6242.4_3382|BmChr1_5373.1_3181|BmChr2_5342.1_2959|BmChr3_5134.1_2186|BmChr3_3270.5_8758|BmChr4_3200.8_12949|BmChr2_6222.2_5860|BmChr3_3703.9_4184|BmChr4_1175.8_3204|BmChr1_5588.9_1081|BmChr3_9553.9_8373|BmChr1_9712.1_4756|BmChr4_6256.9_1577|BmChr3_7153.6_8211|BmChr5_5323.6_1165|B…
GO:15078	1.8142e-06	0.00012723	hydrogen ion transmembrane transporter activity	BmChr5_8187.2_1646|BmChr3_6326.5_902|BmChr1_8029_2175|BmChr4_1778.8_1529|BmChr5_6373.3_3015|BmChr3_5896.8_1821|BmChr3_10365.5_6449|BmChr5_8889.1_2481|BmChr1_5932.1_1361|BmChr2_2882.8_520|BmChr6_6019.7_843|BmChr2_7559.7_565|BmChr2_4772.8_1171|BmChr4_10171_357|BmChr2_3608.4_4705|BmChr3_5890.6_2450|BmChr3_5738.8_1291|BmChr3_4161.1_2661|BmChr4_541.1_738|BmChr2_5273.2_1086|BmChr2_6526.2_5043|BmChr2_68…
GO:17111	2.1254e-06	0.00013975	nucleoside-triphosphatase activity	BmChr2_4602.5_3296|BmChr3_11478.3_1266|BmChr4_1610.8_18649|BmChr3_5592.9_2224|BmChr1_6242.4_3382|BmChr3_8135.6_6372|BmChr2_8132.8_3033|BmChr6_9109.5_3977|BmChr1_1060.3_1671|BmChr5_7493.4_1515|BmChr2_4884.2_6298|BmChr6_5505.9_11486|BmChr4_3026.2_5369|BmChr3_5358.7_3114|BmChr1_6550.8_4741|BmChr1_8415.9_8590|BmChr5_7839.1_1601|BmChr4_5816.3_5544|BmChr6_3639.8_2862|BmChr6_6238.9_7307|BmChr5_3717.7_31…
GO:42625	1.0114e-05	0.00062588	ATPase activity, coupled to transmembrane movement of ions	BmChr1_235_9945|BmChr1_8029_2175|BmChr2_4884.2_6298|BmChr1_2146.5_6055|BmChr5_8889.1_2481|BmChr1_11808.3_4127|BmChr2_7095.4_5023|BmChr2_3895.7_3983|BmChr2_3901.4_3579|BmChr1_6242.4_3382|BmChr3_8135.6_6372|BmChr4_5375.5_3480|BmChr2_2509.2_10413|BmChr3_8284_3822|BmChr1_11813.9_3911|BmChr2_5273.2_1086|BmChr2_6807.5_929|BmChr1_2504.1_10879|BmChr6_6012.2_4023
GO:16887	3.308e-05	0.0019333	ATPase activity	BmChr1_8029_2175|BmChr1_9098.9_9510|BmChr3_3095.1_6481|BmChr1_11808.3_4127|BmChr3_8231.4_3745|BmChr5_6600_12559|BmChr1_6020.5_3436|BmChr1_4647.4_5312|BmChr4_1610.8_18649|BmChr1_6242.4_3382|BmChr3_8135.6_6372|BmChr2_2509.2_10413|BmChr6_3244.9_14021|BmChr2_5273.2_1086|BmChr1_10340.1_17880|BmChr4_6368.6_1595|BmChr3_5879.8_10386|BmChr5_7560.3_5658|BmChr6_5981.9_10389|BmChr1_2504.1_10879|BmChr6_2311.8…
GO:05488	6.7252e-05	0.0037236	binding	BmChr1_9947.6_1981|BmChr6_5661.5_1255|BmChr5_5312.9_4847|BmChr2_2653.3_809|BmChr4_5501.5_9956|BmChr3_9590.2_4918|BmChr3_7464_1936|BmChr2_4602.5_3296|BmChr5_9035.5_8551|BmChr3_6521.7_14290|BmChr2_8866.9_1029|BmChr4_1610.8_18649|BmChr5_5904.9_2766|BmChr2_4772.8_1171|BmChr3_5592.9_2224|BmChr1_3884_2584|BmChr1_5373.1_3181|BmChr4_8228.1_4274|BmChr1_5296.8_4272|BmChr3_3270.5_8758|BmChr1_6816.8_854|BmCh…
GO:05215	7.4889e-05	0.0039391	transporter activity	BmChr5_1556.8_11368|BmChr2_5137.3_3333|BmChr2_10467.7_7462|BmChr3_293.3_3354|BmChr3_6521.7_14290|BmChr4_1610.8_18649|BmChr2_4772.8_1171|BmChr1_6242.4_3382|BmChr3_4997_6340|BmChr3_4596.1_6790|BmChr2_9424.9_1977|BmChr5_3587.4_1253|BmChr4_5755.5_1912|BmChr4_373.8_7631|BmChr6_6233.9_4998|BmChr4_5745.7_1529|BmScaffold8_85.3_10042|BmChr3_4430.8_4877|BmScaffold2_70.6_3559|BmChr6_8638.8_1416|BmChr1_4297.…
GO:03723	9.2687e-05	0.0046432	RNA binding	BmChr2_5174.1_1380|BmChr4_5501.5_9956|BmChr3_8238.8_702|BmChr4_8228.1_4274|BmChr4_4012.5_3075|BmChr4_10297.5_8132|BmChr3_7126.3_581|BmChr3_5741.1_592|BmChr4_5850.9_2765|BmChr4_5134.5_2787|BmChr3_6919.5_3991|BmChr3_3885.6_17819|BmChr2_9388.7_1225|BmChr3_3553.9_4200|BmChr2_10421.6_5950|BmChr1_6251.9_9321|BmChr2_7845_385|BmChr5_8370.9_3184|BmChr6_5708_2883|BmChr6_6713.1_9852|BmChr4_6241_830|BmChr3_1…
GO:05200	0.00011437	0.0049249	structural constituent of cytoskeleton	BmChr6_6665.7_10696|BmChr5_5267.9_1570|BmChr3_7827.7_1890|BmChr4_7192.3_6738|BmChr2_11548.3_2159|BmChr2_6454.4_4740|BmChr2_10282.8_3913|BmChr4_3026.2_5369|BmChr3_5995.8_1592|BmChr4_333_4113|BmChr5_7534.5_1634|BmChr5_7839.1_1601|BmChr3_1899.8_27889|BmChr2_10292.9_7843|BmChr5_7493.4_1515
GO:16875	0.00011704	0.0049249	ligase activity, forming carbon-oxygen bonds	BmChr4_5150_4939|BmChr4_2159.3_3941|BmChr2_7379.5_3585|BmChr5_6906.2_2866|BmChr4_5016.6_2980|BmChr2_6782.1_2800|BmChr3_5134.1_2186|BmChr4_3200.8_12949|BmChr3_8142.2_2971|BmChr6_3543.6_1927|BmChr2_996.4_6588|BmChr3_4910.6_3413|BmChr6_8633.2_2054|BmChr4_6077_4491|BmChr5_6334.5_1665|BmChr4_5850.9_2765|BmChr2_2768.6_3011|BmChr1_5216.7_1281|BmScaffold46_13.8_14462|BmChr5_5431.4_7326|BmChr5_7994.9_5939…
GO:16876	0.00011704	0.0049249	ligase activity, forming aminoacyl-tRNA and related compounds	BmChr4_5150_4939|BmChr4_2159.3_3941|BmChr2_7379.5_3585|BmChr5_6906.2_2866|BmChr4_5016.6_2980|BmChr2_6782.1_2800|BmChr3_5134.1_2186|BmChr4_3200.8_12949|BmChr3_8142.2_2971|BmChr6_3543.6_1927|BmChr2_996.4_6588|BmChr3_4910.6_3413|BmChr6_8633.2_2054|BmChr4_6077_4491|BmChr5_6334.5_1665|BmChr4_5850.9_2765|BmChr2_2768.6_3011|BmChr1_5216.7_1281|BmScaffold46_13.8_14462|BmChr5_5431.4_7326|BmChr5_7994.9_5939…
GO:04812	0.00011704	0.0049249	aminoacyl-tRNA ligase activity	BmChr4_5150_4939|BmChr4_2159.3_3941|BmChr2_7379.5_3585|BmChr5_6906.2_2866|BmChr4_5016.6_2980|BmChr2_6782.1_2800|BmChr3_5134.1_2186|BmChr4_3200.8_12949|BmChr3_8142.2_2971|BmChr6_3543.6_1927|BmChr2_996.4_6588|BmChr3_4910.6_3413|BmChr6_8633.2_2054|BmChr4_6077_4491|BmChr5_6334.5_1665|BmChr4_5850.9_2765|BmChr2_2768.6_3011|BmChr1_5216.7_1281|BmScaffold46_13.8_14462|BmChr5_5431.4_7326|BmChr5_7994.9_5939…
GO:16651	0.00017041	0.006895	oxidoreductase activity, acting on NADH or NADPH	BmChr5_8187.2_1646|BmChr4_3967.9_3141|BmChr3_1764.1_1109|BmChr6_6652.3_6293|BmChr3_8413.9_497|BmScaffold22_37.1_2391|BmChr3_5333.9_609|BmChr4_8417.5_1569|BmChr3_5607.2_2095|BmChr1_11639.1_2405|BmChr5_5934.5_2854|BmChr1_5240.9_7464|BmChr2_6246.5_2015|BmChr2_10907.8_2390|BmChr3_6509.9_676|BmChr3_6684.8_1684|BmChr4_5288.2_2198|BmChr1_5865.4_535
GO:22890	0.00018868	0.0073513	inorganic cation transmembrane transporter activity	BmChr5_8187.2_1646|BmChr3_6326.5_902|BmChr1_8029_2175|BmChr5_6373.3_3015|BmChr3_10365.5_6449|BmChr1_7103.5_2091|BmChr1_5932.1_1361|BmChr1_11808.3_4127|BmChr6_6019.7_843|BmChr1_8646.8_5102|BmChr2_4772.8_1171|BmChr4_10171_357|BmChr1_6242.4_3382|BmChr3_8135.6_6372|BmChr2_2509.2_10413|BmChr4_541.1_738|BmChr2_5273.2_1086|BmChr5_5047.9_1847|BmChr1_2504.1_10879|BmChr2_9856.6_6278|BmChr3_61.4_616|BmChr2_…
GO:00287	0.00024722	0.0092882	magnesium ion binding	BmChr2_5392.8_2647|BmChr1_9303.3_2609|BmChr1_8396.4_3420|BmChr3_3095.1_6481|BmChr3_8312.9_1887|BmChr2_6262.1_1841|BmChr2_4102.1_19774|BmChr3_8735.4_1972|BmChr5_592_11688|BmChr5_4440.7_4036|BmChr3_2050.9_4152|BmChr2_5256.9_1667|BmChr5_6661.5_5883|BmChr4_4694.8_1641|BmChr4_5850.9_2765|BmChr6_4196.2_3892|BmChr1_4065.7_1625|BmChr5_8861.1_1179|BmChr3_9432_2417|BmChr3_7830.2_4814|BmChr5_5632.2_1380|BmC…
GO:15077	0.00027681	0.010041	monovalent inorganic cation transmembrane transporter activity	BmChr5_8187.2_1646|BmChr3_6326.5_902|BmChr1_8029_2175|BmChr5_6373.3_3015|BmChr3_10365.5_6449|BmChr1_7103.5_2091|BmChr1_5932.1_1361|BmChr1_11808.3_4127|BmChr6_6019.7_843|BmChr1_8646.8_5102|BmChr2_4772.8_1171|BmChr4_10171_357|BmChr1_6242.4_3382|BmChr4_541.1_738|BmChr2_5273.2_1086|BmChr5_5047.9_1847|BmChr1_2504.1_10879|BmChr2_9856.6_6278|BmChr3_61.4_616|BmChr1_5763.9_2234|BmChr2_3613.8_2662|BmChr3_5…
GO:19829	0.00038426	0.013475	cation-transporting ATPase activity	BmChr1_235_9945|BmChr1_8029_2175|BmChr2_4884.2_6298|BmChr1_2146.5_6055|BmChr5_8889.1_2481|BmChr2_7095.4_5023|BmChr3_8135.6_6372|BmChr4_5375.5_3480|BmChr2_2509.2_10413|BmChr2_5273.2_1086|BmChr2_6807.5_929|BmChr1_2504.1_10879|BmChr6_6012.2_4023
GO:22857	0.00044423	0.0149	transmembrane transporter activity	BmChr1_10874.8_19929|BmChr1_8985.7_28958|BmChr5_1556.8_11368|BmChr1_3566_3669|BmChr2_10467.7_7462|BmChr4_4130.1_2175|BmChr5_5166.2_7234|BmChr2_5895.6_5234|BmChr3_293.3_3354|BmChr6_6019.7_843|BmChr3_6521.7_14290|BmChr4_1610.8_18649|BmChr2_4772.8_1171|BmChr1_6242.4_3382|BmChr3_8135.6_6372|BmChr3_8568.5_9558|BmChr3_4997_6340|BmChr3_4596.1_6790|BmChr1_10998.2_5202|BmChr4_541.1_738|BmChr2_9424.9_1977|…
GO:42578	0.00045322	0.0149	phosphoric ester hydrolase activity	BmChr5_2285.2_3293|BmChr3_7467.3_8193|BmChr6_7097.1_4908|BmChr5_5304.6_601|BmChr2_2053.1_3474|BmChr3_10554.3_4012|BmChr3_6686.5_1548|BmChr1_8835.5_13759|BmChr3_8312.9_1887|BmChr5_2576.8_2309|BmChr6_6754.3_2170|BmChr6_3779.8_1802|BmChr6_7230.8_2792|BmChr3_5321.6_1051|BmChr1_5178.4_10870|BmChr6_5172.1_710|BmChr3_8108.1_2922|BmChr5_214.4_3481|BmChr6_6941.7_1753|BmChr6_6953.3_2205|BmChr6_9633.9_9788|…
GO:16614	0.00066946	0.020578	oxidoreductase activity, acting on CH-OH group of donors	BmChr1_6033_12667|BmChr5_3689_3479|BmChr2_6262.1_1841|BmChr3_8908.6_3571|BmChr3_8735.4_1972|BmChr6_9927.8_1210|BmChr2_9566.1_2410|BmChr6_10913.4_1670|BmChr3_4659.3_10400|BmChr4_2119.7_3891|BmChr5_4440.7_4036|BmChr3_6351.2_2994|BmChr3_5599.3_1710|BmChr6_4196.2_3892|BmChr1_1786.2_3517|BmChr6_6835.4_1373|BmChr5_7268.9_2276|BmChr3_4679.3_2537|BmChr1_5169.1_5553|BmChr2_5182.6_1788|BmChr5_5359.7_1527|B…
GO:22892	0.00069577	0.020578	substrate-specific transporter activity	BmChr1_8985.7_28958|BmChr2_5137.3_3333|BmChr1_3566_3669|BmChr2_10467.7_7462|BmChr4_4130.1_2175|BmChr5_5166.2_7234|BmChr2_5895.6_5234|BmChr3_293.3_3354|BmChr6_6019.7_843|BmChr3_6521.7_14290|BmChr2_4772.8_1171|BmChr1_6242.4_3382|BmChr3_8135.6_6372|BmChr3_8568.5_9558|BmChr3_4997_6340|BmChr3_4596.1_6790|BmChr4_541.1_738|BmChr2_9424.9_1977|BmChr6_2576.1_4312|BmChr1_1468.5_57455|BmChr2_6417.4_6735|BmCh…
GO:15662	0.00070421	0.020578	ATPase activity, coupled to transmembrane movement of ions, phosphorylative mechanism	BmChr3_8135.6_6372|BmChr1_235_9945|BmChr2_4884.2_6298|BmChr1_2146.5_6055|BmChr2_2509.2_10413|BmChr3_8284_3822|BmChr1_11808.3_4127|BmChr1_11813.9_3911|BmChr2_7095.4_5023|BmChr2_3895.7_3983|BmChr2_3901.4_3579|BmChr1_6242.4_3382
GO:03690	0.00070421	0.020578	double-stranded DNA binding	BmChr3_7540.3_3238|BmChr3_10927.2_2972|BmChr3_10825.7_13960|BmChr3_10918.7_1153|BmChr4_5550.4_3021|BmChr5_4470.7_2276|BmChr3_1466.9_15271|BmChr3_6020.7_14686|BmChr3_7081.3_8729|BmChr6_7297.7_1328|BmChr3_10851.7_6156|BmChr3_5525.8_3095
GO:05525	0.00079813	0.022096	GTP binding	BmChr3_5589.8_1902|BmChr2_4759.7_2340|BmChr5_7284.7_2492|BmChr2_4602.5_3296|BmChr4_8136.6_1249|BmChr3_5592.9_2224|BmChr3_7654.9_4037|BmChr3_8135.6_6372|BmChr2_8132.8_3033|BmChr6_9109.5_3977|BmChr1_5885.8_3290|BmChr5_10937.8_2396|BmChr5_7198.3_6393|BmChr3_5049.2_1272|BmChr6_4027.4_6124|BmChr1_1060.3_1671|BmChr5_7493.4_1515|BmChr5_4700.8_1737|BmChr2_4383.4_2435|BmChr5_6915.4_7888|BmChr4_3026.2_5369…
GO:32561	0.00079813	0.022096	guanyl ribonucleotide binding	BmChr3_5589.8_1902|BmChr2_4759.7_2340|BmChr5_7284.7_2492|BmChr2_4602.5_3296|BmChr4_8136.6_1249|BmChr3_5592.9_2224|BmChr3_7654.9_4037|BmChr3_8135.6_6372|BmChr2_8132.8_3033|BmChr6_9109.5_3977|BmChr1_5885.8_3290|BmChr5_10937.8_2396|BmChr5_7198.3_6393|BmChr3_5049.2_1272|BmChr6_4027.4_6124|BmChr1_1060.3_1671|BmChr5_7493.4_1515|BmChr5_4700.8_1737|BmChr2_4383.4_2435|BmChr5_6915.4_7888|BmChr4_3026.2_5369…
GO:16853	0.00093881	0.025324	isomerase activity	BmChr3_5589.8_1902|BmChr2_5174.1_1380|BmChr4_8151.6_5327|BmChr5_5866.5_3603|BmChr5_9446.3_5584|BmChr3_4636.4_783|BmChr3_3284.1_3956|BmChr2_8105.9_7923|BmChr5_10148.7_947|BmChr4_779.5_1364|BmChr5_7148.4_645|BmChr5_5981_4050|BmChr1_9018.1_2012|BmChr4_2847.6_867|BmChr2_5808.1_1522|BmChr6_6837.1_4294|BmChr5_6661.5_5883|BmChr3_5610.5_1640|BmChr5_6762_1675|BmChr2_5952.5_2470|BmChr3_7319.6_8563|BmChr2_7…
GO:05515	0.0010003	0.025595	protein binding	BmChr6_5661.5_1255|BmChr5_5312.9_4847|BmChr2_2653.3_809|BmChr3_9590.2_4918|BmChr3_7464_1936|BmChr5_9035.5_8551|BmChr3_6521.7_14290|BmChr2_8866.9_1029|BmChr1_7568.3_3315|BmChr6_6861_4404|BmChr1_6816.8_854|BmChr6_4628.3_3526|BmChr5_9654.4_3732|BmChr6_664.9_4067|BmChr1_3387_34239|BmChr1_11314.3_4365|BmChr1_10977.5_4454|BmChr5_6753.3_862|BmChr2_344.7_8003|BmChr5_10797.9_4094|BmChr1_6075_1681|BmChr3_5…
GO:22832	0.0010219	0.025595	voltage-gated channel activity	BmChr6_8701.6_6232|BmChr5_11082.3_10119|BmChr2_10467.7_7462|BmChr2_8019.6_1074|BmChr3_7805.3_2338|BmChr2_3260.7_4445|BmChr4_9019.6_12337|BmChr1_7905_8621|BmChr6_8688.8_10387|BmChr2_2622.3_13901|BmChr1_6263.4_5183|BmChr6_2935.3_8317|BmChr6_5855_4924|BmChr2_6447.5_2249|BmChr1_1468.5_57455|BmChr5_2087_34168|BmChr2_10075.6_11097|BmChr5_10606.9_15645|BmChr4_5226.3_2925|BmChr4_373.8_7631|BmChr2_1181.8_…
GO:05244	0.0010219	0.025595	voltage-gated ion channel activity	BmChr6_8701.6_6232|BmChr5_11082.3_10119|BmChr2_10467.7_7462|BmChr2_8019.6_1074|BmChr3_7805.3_2338|BmChr2_3260.7_4445|BmChr4_9019.6_12337|BmChr1_7905_8621|BmChr6_8688.8_10387|BmChr2_2622.3_13901|BmChr1_6263.4_5183|BmChr6_2935.3_8317|BmChr6_5855_4924|BmChr2_6447.5_2249|BmChr1_1468.5_57455|BmChr5_2087_34168|BmChr2_10075.6_11097|BmChr5_10606.9_15645|BmChr4_5226.3_2925|BmChr4_373.8_7631|BmChr2_1181.8_…
GO:34062	0.0010943	0.026771	RNA polymerase activity	BmChr6_5661.5_1255|BmChr4_1196.9_1217|BmChr4_4798.7_418|BmChr6_7710.8_462|BmChr1_10561.7_6752|BmChr2_11358_12777|BmChr3_6779.8_1167|BmChr4_9103_2150|BmScaffold22_39.9_990|BmChr4_6258.8_11217|BmChr5_6009.9_7835|BmChr5_7045.5_745|BmChr5_3009.9_1851|BmChr3_7383.8_2652|BmChr2_10910.6_991|BmChr3_9442.2_8625|BmChr2_8686_8638|BmChr3_7543.7_6609|BmChr6_10167.4_13701|BmChr5_6482.8_9833
GO:15075	0.0011826	0.028275	ion transmembrane transporter activity	BmChr1_8985.7_28958|BmChr1_3566_3669|BmChr2_10467.7_7462|BmChr4_4130.1_2175|BmChr5_5166.2_7234|BmChr2_5895.6_5234|BmChr3_293.3_3354|BmChr6_6019.7_843|BmChr3_6521.7_14290|BmChr2_4772.8_1171|BmChr1_6242.4_3382|BmChr3_8135.6_6372|BmChr3_8568.5_9558|BmChr3_4997_6340|BmChr3_4596.1_6790|BmChr4_541.1_738|BmChr2_9424.9_1977|BmChr6_2576.1_4312|BmChr1_1468.5_57455|BmChr2_6417.4_6735|BmChr2_4884.2_6298|BmCh…
GO:22891	0.0012637	0.029543	substrate-specific transmembrane transporter activity	BmChr1_8985.7_28958|BmChr1_3566_3669|BmChr2_10467.7_7462|BmChr4_4130.1_2175|BmChr5_5166.2_7234|BmChr2_5895.6_5234|BmChr3_293.3_3354|BmChr6_6019.7_843|BmChr3_6521.7_14290|BmChr2_4772.8_1171|BmChr1_6242.4_3382|BmChr3_8135.6_6372|BmChr3_8568.5_9558|BmChr3_4997_6340|BmChr3_4596.1_6790|BmChr4_541.1_738|BmChr2_9424.9_1977|BmChr6_2576.1_4312|BmChr1_1468.5_57455|BmChr2_6417.4_6735|BmChr2_4884.2_6298|BmCh…
GO:16616	0.0015507	0.035463	oxidoreductase activity, acting on the CH-OH group of donors, NAD or NADP as acceptor	BmChr1_6033_12667|BmChr5_3689_3479|BmChr2_6262.1_1841|BmChr3_8735.4_1972|BmChr6_9927.8_1210|BmChr2_9566.1_2410|BmChr6_10913.4_1670|BmChr3_4659.3_10400|BmChr4_2119.7_3891|BmChr5_4440.7_4036|BmChr3_6351.2_2994|BmChr3_5599.3_1710|BmChr6_4196.2_3892|BmChr1_1786.2_3517|BmChr6_6835.4_1373|BmChr5_7268.9_2276|BmChr3_4679.3_2537|BmChr1_5169.1_5553|BmChr2_5182.6_1788|BmChr5_5359.7_1527|BmChr4_4439.8_2850|B…
GO:16788	0.0016404	0.036717	hydrolase activity, acting on ester bonds	BmChr5_2285.2_3293|BmChr6_7097.1_4908|BmChr2_2881.1_664|BmChr3_6330.5_955|BmChr3_7079.7_1517|BmChr1_7885.4_1017|BmChr3_8312.9_1887|BmChr1_5332.5_1108|BmChr6_7738_1886|BmChr2_5190_1095|BmChr3_3509.5_1934|BmChr5_8922.2_10340|BmChr5_7059.6_2515|BmChr3_4977.8_1124|BmChr6_6754.3_2170|BmChr1_6990.9_5719|BmChr3_7808.3_489|BmChr3_3369.1_2577|BmChr3_11124.9_3666|BmChr2_2407.3_2394|BmChr4_10297.5_8132|BmCh…
GO:16655	0.0023641	0.04522	oxidoreductase activity, acting on NADH or NADPH, quinone or similar compound as acceptor	BmChr5_8187.2_1646|BmChr4_3967.9_3141|BmChr3_6509.9_676|BmChr6_6652.3_6293|BmChr3_8413.9_497|BmChr3_5333.9_609|BmChr3_5607.2_2095|BmChr1_5865.4_535|BmChr5_5934.5_2854|BmChr2_6246.5_2015
GO:19208	0.0023641	0.04522	phosphatase regulator activity	BmChr4_2784.4_1741|BmChr4_5771.4_469|BmChr2_5622.6_621|BmChr6_5192.7_3567|BmChr4_2254.2_1144|BmChr1_6075_1681|BmChr6_6944_1861|BmChr4_952.2_553|BmChr4_5620.4_4794|BmChr4_3333.2_8502
GO:50136	0.0023641	0.04522	NADH dehydrogenase (quinone) activity	BmChr5_8187.2_1646|BmChr4_3967.9_3141|BmChr3_6509.9_676|BmChr6_6652.3_6293|BmChr3_8413.9_497|BmChr3_5333.9_609|BmChr3_5607.2_2095|BmChr1_5865.4_535|BmChr5_5934.5_2854|BmChr2_6246.5_2015
GO:19888	0.0023641	0.04522	protein phosphatase regulator activity	BmChr4_2784.4_1741|BmChr4_5771.4_469|BmChr2_5622.6_621|BmChr6_5192.7_3567|BmChr4_2254.2_1144|BmChr1_6075_1681|BmChr6_6944_1861|BmChr4_952.2_553|BmChr4_5620.4_4794|BmChr4_3333.2_8502
GO:19900	0.0023641	0.04522	kinase binding	BmChr4_8327.9_2130|BmChr1_10977.5_4454|BmChr2_10195.3_2852|BmChr1_6154_10404|BmChr1_10985.5_2765|BmChr5_6190.1_6972|BmChr4_8356.4_1830|BmChr5_8185.5_1363|BmChr1_11465.2_4047|BmChr4_8333.2_1966
GO:19901	0.0023641	0.04522	protein kinase binding	BmChr4_8327.9_2130|BmChr1_10977.5_4454|BmChr2_10195.3_2852|BmChr1_6154_10404|BmChr1_10985.5_2765|BmChr5_6190.1_6972|BmChr4_8356.4_1830|BmChr5_8185.5_1363|BmChr1_11465.2_4047|BmChr4_8333.2_1966
GO:03954	0.0023641	0.04522	NADH dehydrogenase activity	BmChr5_8187.2_1646|BmChr4_3967.9_3141|BmChr3_6509.9_676|BmChr6_6652.3_6293|BmChr3_8413.9_497|BmChr3_5333.9_609|BmChr3_5607.2_2095|BmChr1_5865.4_535|BmChr5_5934.5_2854|BmChr2_6246.5_2015
GO:08137	0.0023641	0.04522	NADH dehydrogenase (ubiquinone) activity	BmChr5_8187.2_1646|BmChr4_3967.9_3141|BmChr3_6509.9_676|BmChr6_6652.3_6293|BmChr3_8413.9_497|BmChr3_5333.9_609|BmChr3_5607.2_2095|BmChr1_5865.4_535|BmChr5_5934.5_2854|BmChr2_6246.5_2015
GO:04298	0.0026542	0.048987	threonine-type endopeptidase activity	BmChr5_4698.7_1212|BmChr4_4226.3_1056|BmChr4_11382.8_1210|BmChr2_5272.1_869|BmChr3_6550.5_724|BmChr3_9832.9_1391|BmChr3_7730.4_1021|BmChr3_5327.7_939|BmChr3_7695.8_2616|BmChr5_5127.8_940|BmChr4_10169.6_1150|BmChr4_9654.1_1379|BmChr2_8852.1_2594
GO:70003	0.0026542	0.048987	threonine-type peptidase activity	BmChr5_4698.7_1212|BmChr4_4226.3_1056|BmChr4_11382.8_1210|BmChr2_5272.1_869|BmChr3_6550.5_724|BmChr3_9832.9_1391|BmChr3_7730.4_1021|BmChr3_5327.7_939|BmChr3_7695.8_2616|BmChr5_5127.8_940|BmChr4_10169.6_1150|BmChr4_9654.1_1379|BmChr2_8852.1_2594
