# Supplementary material for: A Reference Genome of Bursaphelenchus mucronatus Provides New Resources for Revealing Its Displacement by Pinewood Nematode
Source: Genes (Basel). 2020 May 19;11(5):570. doi: 10.3390/genes11050570 (PMC7288286; doi:10.3390/genes11050570)
Supplement: Supplementary file 1 [file genes-11-00570-s001.zip › genes-746709-supplementary/Supp-Table/Table S12.xls]

## Sheet: Table S12
Table S12 Function annotation of B.mucronatus.
	Gene Number	Percent (%)
Pfam	11317	0.8263
KEGG	4391	0.320605
GO	5761	0.420634
Nr	10553	0.770517
Uniprot	8353	0.609886
TMHMM	4496	0.328271
Total genes	13696	1
