# Supplementary material for: A Reference Genome of Bursaphelenchus mucronatus Provides New Resources for Revealing Its Displacement by Pinewood Nematode
Source: Genes (Basel). 2020 May 19;11(5):570. doi: 10.3390/genes11050570 (PMC7288286; doi:10.3390/genes11050570)
Supplement: Supplementary file 1 [file genes-11-00570-s001.zip › genes-746709-supplementary/Supp-Table/Table S10.xls]

## Sheet: Table S10
Table S10. Non-coding RNAs in the B.mucronatus genome.
Kind	B.mucronatus
5S_rRNA	3
5_8S_rRNA	88
8S_rRNA	86
18S_rRNA	3
28S_RNA	3
tRNA	389
spliceosomal RNA	36
miRNA	18
