# Supplementary material for: A Reference Genome of Bursaphelenchus mucronatus Provides New Resources for Revealing Its Displacement by Pinewood Nematode
Source: Genes (Basel). 2020 May 19;11(5):570. doi: 10.3390/genes11050570 (PMC7288286; doi:10.3390/genes11050570)
Supplement: Supplementary file 1 [file genes-11-00570-s001.zip › genes-746709-supplementary/Supp-Table/Table S11.xls]

## Sheet: Table S11
Table S11. Statistics of gene annotation.
Feature	Statistics
Genome contig number	72
Genome size (bp)	73053838
Gene number	13696
Gene total length (bp)	48820938
Gene average length (bp)	3564.61
Gene density	187.48/Mb
All transcripts	25919
Transcript average length (bp)	1486.42
CDS average length (bp)	1486.42
All exons	167735
Average exon length (bp)	229.68
Exon GC content (%)	45.55
Exons per transcript	6.47
All introns	141816
Average intron length (bp)	351.96
Intron GC content (%)	36.55
Introns per transcript	5.47
