# Supplementary material for: A Reference Genome of Bursaphelenchus mucronatus Provides New Resources for Revealing Its Displacement by Pinewood Nematode
Source: Genes (Basel). 2020 May 19;11(5):570. doi: 10.3390/genes11050570 (PMC7288286; doi:10.3390/genes11050570)
Supplement: Supplementary file 1 [file genes-11-00570-s001.zip › genes-746709-supplementary/Supp-Table/Table S15.xls]

## Sheet: Table S15
Table S15 Functional enrichment of expansion family of B. xylophilus.
Biological process
GO ID	P-value	Corr p-value	Description	Gene ID
GO:06508	2.2829e-28	1.3994e-25	proteolysis	BXY_1329300.1|BXY_0830000.1|BXY_0118300.1|BXY_0167100.1|BXY_0090400.1|BXY_1121800.1|BXY_1054200.1|BXY_0732500.1|BXY_0429700.1|BXY_0959000.1|BXY_1446100.1|BXY_0727200.1|BXY_0430000.1|BXY_1588500.1|BXY_1454200.1|BXY_1387700.1|BXY_0402500.1|BXY_0963500.1|BXY_1310900.1|BXY_1613500.1|BXY_1417800.1|BXY_1607400.1|BXY_0866800.1|BXY_1388900.1|BXY_0058000.1|BXY_0791700.1|BXY_1468900.1|BXY_0103100.1|BXY_084…
GO:19538	4.7488e-10	1.4555e-07	protein metabolic process	BXY_1329300.1|BXY_0830000.1|BXY_0455600.1|BXY_0167100.1|BXY_0090400.1|BXY_1298400.1|BXY_1121800.1|BXY_0242400.1|BXY_0429700.1|BXY_0959000.1|BXY_1235600.1|BXY_0727200.1|BXY_0430000.1|BXY_1588500.1|BXY_0402500.1|BXY_1310900.1|BXY_1607400.1|BXY_0866800.1|BXY_1388900.1|BXY_0058000.1|BXY_0639800.1|BXY_0107400.1|BXY_0791700.1|BXY_1468900.1|BXY_0486200.1|BXY_0842000.1|BXY_1496400.1|BXY_0845900.1|BXY_104…
GO:32200	6.6546e-07	0.00010198	telomere organization	BXY_1196800.1|BXY_0849300.1|BXY_1333000.1|BXY_1015700.1|BXY_1282200.1|BXY_0720600.1|BXY_1474500.1|BXY_1489700.1|BXY_1356500.1|BXY_1473800.1|BXY_1341900.1|BXY_1193400.1
GO:00723	6.6546e-07	0.00010198	telomere maintenance	BXY_1196800.1|BXY_0849300.1|BXY_1333000.1|BXY_1015700.1|BXY_1282200.1|BXY_0720600.1|BXY_1474500.1|BXY_1489700.1|BXY_1356500.1|BXY_1473800.1|BXY_1341900.1|BXY_1193400.1
GO:06470	9.9683e-07	0.00012221	protein amino acid dephosphorylation	BXY_1686500.1|BXY_0400400.1|BXY_0233600.1|BXY_1064500.1|BXY_1347600.1|BXY_0764900.1|BXY_0775500.1|BXY_0447600.1|BXY_0388700.1|BXY_1244100.1|BXY_0242400.1|BXY_0313500.1|BXY_1732000.1|BXY_0224100.1|BXY_0468700.1|BXY_1344900.1|BXY_0324600.1|BXY_0906000.1|BXY_0422800.1|BXY_1646600.1|BXY_0391800.1|BXY_1207200.1|BXY_1036000.1|BXY_0539900.1|BXY_0395700.1|BXY_0326100.1|BXY_1218000.1|BXY_1446000.1|BXY_010…
GO:15698	1.7035e-06	0.00017404	inorganic anion transport	BXY_1575000.1|BXY_0278300.1|BXY_1569600.1|BXY_1130100.1|BXY_0374400.1|BXY_1153800.1|BXY_0065100.1|BXY_0646900.1|BXY_0087800.1|BXY_1227000.1|BXY_0558200.1|BXY_1433400.1|BXY_1676400.1|BXY_0936100.1|BXY_0360800.1|BXY_0852700.1|BXY_1676900.1|BXY_0936000.1|BXY_1153900.1|BXY_1308700.1|BXY_0738400.1|BXY_0067600.1|BXY_0821300.1|BXY_1300500.1
GO:60249	3.5792e-06	0.00031344	anatomical structure homeostasis	BXY_1196800.1|BXY_0849300.1|BXY_1333000.1|BXY_1015700.1|BXY_1282200.1|BXY_0720600.1|BXY_1474500.1|BXY_1489700.1|BXY_1356500.1|BXY_1473800.1|BXY_1341900.1|BXY_1193400.1
GO:15833	4.1826e-06	0.00032049	peptide transport	BXY_0641700.1|BXY_0897400.1|BXY_0997000.1|BXY_0401100.1|BXY_0942800.1|BXY_0938700.1|BXY_0637000.1|BXY_0813400.1|BXY_0637100.1
GO:06820	1.2585e-05	0.00085717	anion transport	BXY_0419100.1|BXY_1575000.1|BXY_1569600.1|BXY_1130100.1|BXY_0558200.1|BXY_1433400.1|BXY_0936100.1|BXY_0360800.1|BXY_0419200.1|BXY_0936000.1|BXY_0278300.1|BXY_0374400.1|BXY_1153800.1|BXY_0065100.1|BXY_0646900.1|BXY_0087800.1|BXY_1227000.1|BXY_1313800.1|BXY_1676400.1|BXY_0852700.1|BXY_1676900.1|BXY_1153900.1|BXY_1308700.1|BXY_0738400.1|BXY_0067600.1|BXY_0821300.1|BXY_1300500.1
GO:43170	1.4603e-05	0.00089517	macromolecule metabolic process	BXY_1329300.1|BXY_0830000.1|BXY_0455600.1|BXY_1484400.1|BXY_0167100.1|BXY_0090400.1|BXY_1524200.1|BXY_1298400.1|BXY_1121800.1|BXY_0242400.1|BXY_1405400.1|BXY_0429700.1|BXY_0959000.1|BXY_1235600.1|BXY_0727200.1|BXY_0430000.1|BXY_1588500.1|BXY_0402500.1|BXY_1310900.1|BXY_1607400.1|BXY_0866800.1|BXY_0613400.1|BXY_1388900.1|BXY_0058000.1|BXY_0639800.1|BXY_0107400.1|BXY_0791700.1|BXY_1468900.1|BXY_048…
GO:07606	3.7013e-05	0.0020424	sensory perception of chemical stimulus	BXY_1699700.1|BXY_0855100.1|BXY_0403400.1|BXY_0551700.1|BXY_0791500.1|BXY_1764300.1|BXY_1183000.1|BXY_1285600.1|BXY_0839100.1|BXY_0121900.1|BXY_0578800.1|BXY_1394800.1|BXY_0551600.1|BXY_0687700.1|BXY_1069100.1|BXY_1071000.1|BXY_1674400.1|BXY_1027900.1|BXY_0551500.1|BXY_1107100.1|BXY_1191500.1|BXY_0121800.1|BXY_1071600.1|BXY_1315900.1|BXY_1183200.1|BXY_0551800.1|BXY_1699800.1|BXY_0088800.1
GO:09101	3.9982e-05	0.0020424	glycoprotein biosynthetic process	BXY_0185300.1|BXY_0851200.1|BXY_0625900.1|BXY_1010200.1|BXY_0846100.1|BXY_0877200.1|BXY_0980900.1|BXY_0291700.1|BXY_0511800.1|BXY_1352500.1|BXY_1302900.1|BXY_0815300.1|BXY_1335100.1|BXY_0292700.1|BXY_0291400.1|BXY_1005900.1|BXY_1402800.1|BXY_1678200.1|BXY_0477900.1|BXY_1179100.1|BXY_0651000.1|BXY_0465500.1|BXY_0545200.1|BXY_1400200.1|BXY_0293000.1|BXY_1678300.1|BXY_0026600.1|BXY_1457500.1|BXY_029…
GO:09100	5.4346e-05	0.0021604	glycoprotein metabolic process	BXY_0185300.1|BXY_0851200.1|BXY_0625900.1|BXY_1010200.1|BXY_0846100.1|BXY_0877200.1|BXY_0980900.1|BXY_0291700.1|BXY_0511800.1|BXY_1352500.1|BXY_1302900.1|BXY_0815300.1|BXY_1335100.1|BXY_0292700.1|BXY_0291400.1|BXY_1005900.1|BXY_1402800.1|BXY_1678200.1|BXY_0477900.1|BXY_1179100.1|BXY_0651000.1|BXY_0465500.1|BXY_0545200.1|BXY_1400200.1|BXY_0293000.1|BXY_1678300.1|BXY_0026600.1|BXY_1457500.1|BXY_029…
GO:16311	5.5696e-05	0.0021604	dephosphorylation	BXY_1686500.1|BXY_0400400.1|BXY_0233600.1|BXY_1064500.1|BXY_1347600.1|BXY_0764900.1|BXY_0775500.1|BXY_0447600.1|BXY_0388700.1|BXY_1244100.1|BXY_0242400.1|BXY_0313500.1|BXY_1732000.1|BXY_0224100.1|BXY_0468700.1|BXY_1344900.1|BXY_0324600.1|BXY_0906000.1|BXY_0422800.1|BXY_1646600.1|BXY_0391800.1|BXY_1207200.1|BXY_1036000.1|BXY_0539900.1|BXY_0395700.1|BXY_0326100.1|BXY_1218000.1|BXY_1446000.1|BXY_010…
GO:07600	5.6388e-05	0.0021604	sensory perception	BXY_1699700.1|BXY_0855100.1|BXY_0403400.1|BXY_0551700.1|BXY_0791500.1|BXY_1764300.1|BXY_1183000.1|BXY_1285600.1|BXY_0839100.1|BXY_0121900.1|BXY_0578800.1|BXY_1394800.1|BXY_0551600.1|BXY_0687700.1|BXY_1069100.1|BXY_1071000.1|BXY_1674400.1|BXY_1027900.1|BXY_0551500.1|BXY_1107100.1|BXY_1191500.1|BXY_0121800.1|BXY_1071600.1|BXY_1315900.1|BXY_1183200.1|BXY_0551800.1|BXY_1699800.1|BXY_0088800.1
GO:50890	5.6388e-05	0.0021604	cognition	BXY_1699700.1|BXY_0855100.1|BXY_0403400.1|BXY_0551700.1|BXY_0791500.1|BXY_1764300.1|BXY_1183000.1|BXY_1285600.1|BXY_0839100.1|BXY_0121900.1|BXY_0578800.1|BXY_1394800.1|BXY_0551600.1|BXY_0687700.1|BXY_1069100.1|BXY_1071000.1|BXY_1674400.1|BXY_1027900.1|BXY_0551500.1|BXY_1107100.1|BXY_1191500.1|BXY_0121800.1|BXY_1071600.1|BXY_1315900.1|BXY_1183200.1|BXY_0551800.1|BXY_1699800.1|BXY_0088800.1
GO:06857	6.5846e-05	0.0023743	oligopeptide transport	BXY_0641700.1|BXY_0401100.1|BXY_0942800.1|BXY_0938700.1|BXY_0637000.1|BXY_0813400.1|BXY_0637100.1
GO:06814	0.00011044	0.0037611	sodium ion transport	BXY_1546700.1|BXY_0973300.1|BXY_1693700.1|BXY_1226300.1|BXY_0058600.1|BXY_1693800.1|BXY_0626200.1|BXY_1320300.1|BXY_0974200.1|BXY_0579200.1|BXY_0924500.1|BXY_0252000.1|BXY_0058500.1|BXY_0999600.1|BXY_1262100.1|BXY_0197400.1|BXY_1241900.1|BXY_1151000.1|BXY_0924400.1|BXY_1093700.1|BXY_0973400.1|BXY_0058800.1|BXY_0059100.1|BXY_0865900.1|BXY_1083200.1|BXY_1541600.1|BXY_0626100.1|BXY_0012900.1|BXY_151…
GO:08152	0.00015826	0.0051061	metabolic process	BXY_1329300.1|BXY_1092500.1|BXY_0830000.1|BXY_0455600.1|BXY_1484400.1|BXY_0847500.1|BXY_0073400.1|BXY_0167100.1|BXY_0813000.1|BXY_0090400.1|BXY_1524200.1|BXY_1298400.1|BXY_1121800.1|BXY_0242400.1|BXY_1405400.1|BXY_0001700.1|BXY_0429700.1|BXY_0959000.1|BXY_1235600.1|BXY_0727200.1|BXY_0430000.1|BXY_1588500.1|BXY_0402500.1|BXY_1310900.1|BXY_1607400.1|BXY_0866800.1|BXY_0613400.1|BXY_1388900.1|BXY_107…
GO:44238	0.00022052	0.0059654	primary metabolic process	BXY_1329300.1|BXY_0830000.1|BXY_0455600.1|BXY_1484400.1|BXY_0167100.1|BXY_0813000.1|BXY_0090400.1|BXY_1524200.1|BXY_1298400.1|BXY_1121800.1|BXY_0242400.1|BXY_1405400.1|BXY_0001700.1|BXY_0429700.1|BXY_0959000.1|BXY_1235600.1|BXY_0727200.1|BXY_0430000.1|BXY_1588500.1|BXY_0402500.1|BXY_1310900.1|BXY_1607400.1|BXY_0866800.1|BXY_0613400.1|BXY_1388900.1|BXY_1072400.1|BXY_0058000.1|BXY_0933300.1|BXY_063…
GO:06486	0.00022382	0.0059654	protein amino acid glycosylation	BXY_0185300.1|BXY_0851200.1|BXY_1010200.1|BXY_0846100.1|BXY_0877200.1|BXY_0291700.1|BXY_0511800.1|BXY_1352500.1|BXY_1302900.1|BXY_0815300.1|BXY_1335100.1|BXY_0292700.1|BXY_0291400.1|BXY_1005900.1|BXY_1402800.1|BXY_1678200.1|BXY_0477900.1|BXY_1179100.1|BXY_1400200.1|BXY_0293000.1|BXY_1678300.1|BXY_0026600.1|BXY_1457500.1|BXY_0291500.1|BXY_0189200.1|BXY_0845900.1|BXY_0484100.1|BXY_0877300.1|BXY_084…
GO:43413	0.00022382	0.0059654	macromolecule glycosylation	BXY_0185300.1|BXY_0851200.1|BXY_1010200.1|BXY_0846100.1|BXY_0877200.1|BXY_0291700.1|BXY_0511800.1|BXY_1352500.1|BXY_1302900.1|BXY_0815300.1|BXY_1335100.1|BXY_0292700.1|BXY_0291400.1|BXY_1005900.1|BXY_1402800.1|BXY_1678200.1|BXY_0477900.1|BXY_1179100.1|BXY_1400200.1|BXY_0293000.1|BXY_1678300.1|BXY_0026600.1|BXY_1457500.1|BXY_0291500.1|BXY_0189200.1|BXY_0845900.1|BXY_0484100.1|BXY_0877300.1|BXY_084…
GO:70085	0.00022382	0.0059654	glycosylation	BXY_0185300.1|BXY_0851200.1|BXY_1010200.1|BXY_0846100.1|BXY_0877200.1|BXY_0291700.1|BXY_0511800.1|BXY_1352500.1|BXY_1302900.1|BXY_0815300.1|BXY_1335100.1|BXY_0292700.1|BXY_0291400.1|BXY_1005900.1|BXY_1402800.1|BXY_1678200.1|BXY_0477900.1|BXY_1179100.1|BXY_1400200.1|BXY_0293000.1|BXY_1678300.1|BXY_0026600.1|BXY_1457500.1|BXY_0291500.1|BXY_0189200.1|BXY_0845900.1|BXY_0484100.1|BXY_0877300.1|BXY_084…
GO:06821	0.0004267	0.010617	chloride transport	BXY_1575000.1|BXY_1569600.1|BXY_1433400.1|BXY_1130100.1|BXY_1153800.1|BXY_0065100.1|BXY_0646900.1|BXY_1153900.1|BXY_0821300.1
GO:06182	0.00045033	0.010617	cGMP biosynthetic process	BXY_0001700.1|BXY_1093600.1|BXY_0559300.1|BXY_0001800.1|BXY_0500600.1|BXY_0500700.1|BXY_1727400.1|BXY_1437900.1
GO:46068	0.00045033	0.010617	cGMP metabolic process	BXY_0001700.1|BXY_1093600.1|BXY_0559300.1|BXY_0001800.1|BXY_0500600.1|BXY_0500700.1|BXY_1727400.1|BXY_1437900.1
GO:50877	0.0005052	0.01106	neurological system process	BXY_1699700.1|BXY_0855100.1|BXY_0403400.1|BXY_0551700.1|BXY_0791500.1|BXY_1764300.1|BXY_1183000.1|BXY_1285600.1|BXY_0839100.1|BXY_0121900.1|BXY_0578800.1|BXY_1394800.1|BXY_0551600.1|BXY_0687700.1|BXY_1069100.1|BXY_1071000.1|BXY_1674400.1|BXY_1027900.1|BXY_0551500.1|BXY_1107100.1|BXY_1191500.1|BXY_0121800.1|BXY_1071600.1|BXY_1315900.1|BXY_1183200.1|BXY_0551800.1|BXY_1699800.1|BXY_0088800.1
GO:03008	0.0005052	0.01106	system process	BXY_1699700.1|BXY_0855100.1|BXY_0403400.1|BXY_0551700.1|BXY_0791500.1|BXY_1764300.1|BXY_1183000.1|BXY_1285600.1|BXY_0839100.1|BXY_0121900.1|BXY_0578800.1|BXY_1394800.1|BXY_0551600.1|BXY_0687700.1|BXY_1069100.1|BXY_1071000.1|BXY_1674400.1|BXY_1027900.1|BXY_0551500.1|BXY_1107100.1|BXY_1191500.1|BXY_0121800.1|BXY_1071600.1|BXY_1315900.1|BXY_1183200.1|BXY_0551800.1|BXY_1699800.1|BXY_0088800.1
GO:09072	0.00053507	0.01131	aromatic amino acid family metabolic process	BXY_0317700.1|BXY_0546700.1|BXY_0422000.1|BXY_0449100.1|BXY_0257300.1|BXY_0257400.1|BXY_1725000.1|BXY_1179800.1|BXY_1414100.1|BXY_1592100.1|BXY_0449200.1|BXY_1179900.1
GO:06817	0.0014417	0.02946	phosphate transport	BXY_1676400.1|BXY_0360800.1|BXY_1676900.1|BXY_1308700.1|BXY_0738400.1|BXY_0558200.1|BXY_0067600.1
GO:09187	0.0016962	0.032493	cyclic nucleotide metabolic process	BXY_1093600.1|BXY_0001800.1|BXY_0500600.1|BXY_1727400.1|BXY_1412100.1|BXY_1405800.1|BXY_0543600.1|BXY_0001700.1|BXY_0559300.1|BXY_1319900.1|BXY_0500700.1|BXY_0064600.1|BXY_1437900.1|BXY_1405900.1
GO:09190	0.0016962	0.032493	cyclic nucleotide biosynthetic process	BXY_1093600.1|BXY_0001800.1|BXY_0500600.1|BXY_1727400.1|BXY_1412100.1|BXY_1405800.1|BXY_0543600.1|BXY_0001700.1|BXY_0559300.1|BXY_1319900.1|BXY_0500700.1|BXY_0064600.1|BXY_1437900.1|BXY_1405900.1
Cellular compontent
GO ID	P-value	Corr p-value	Description	Gene ID
GO:05576	3.0338e-13	5.1272e-11	extracellular region	BXY_0779300.1|BXY_0296300.1|BXY_0275100.1|BXY_0022100.1|BXY_0369700.1|BXY_0369600.1|BXY_0898900.1|BXY_0372500.1|BXY_1463100.1|BXY_0501700.1|BXY_0176800.1|BXY_1624200.1|BXY_1524200.1|BXY_0051500.1|BXY_1587700.1|BXY_1543600.1|BXY_0052000.1|BXY_0390500.1|BXY_1293100.1|BXY_1678700.1|BXY_1587600.1|BXY_1013900.1|BXY_1376600.1|BXY_0307500.1|BXY_1521400.1|BXY_1321400.1|BXY_0471000.1|BXY_1296500.1|BXY_050…
GO:16020	3.2933e-09	2.7828e-07	membrane	BXY_0821100.1|BXY_0857200.1|BXY_0091200.1|BXY_0080700.1|BXY_0626200.1|BXY_0558200.1|BXY_0242400.1|BXY_0065300.1|BXY_0207600.1|BXY_0607600.1|BXY_1013500.1|BXY_0002500.1|BXY_0063000.1|BXY_1672700.1|BXY_1027900.1|BXY_0984100.1|BXY_0177500.1|BXY_1682400.1|BXY_0677000.1|BXY_1710200.1|BXY_0845900.1|BXY_1070000.1|BXY_0012900.1|BXY_0179100.1|BXY_0058700.1|BXY_1700500.1|BXY_0551800.1|BXY_1300500.1|BXY_002…
GO:05615	2.8984e-05	0.0016328	extracellular space	BXY_0098500.1|BXY_0296300.1|BXY_1725400.1|BXY_0369700.1|BXY_0369600.1|BXY_0372500.1|BXY_0148000.1|BXY_1463100.1|BXY_0501700.1|BXY_1720300.1|BXY_1624200.1|BXY_0051500.1|BXY_0486900.1|BXY_0489400.1|BXY_1543600.1|BXY_1368600.1|BXY_0052000.1|BXY_1678700.1|BXY_1013900.1|BXY_1376600.1|BXY_0051600.1|BXY_1521400.1|BXY_0471000.1|BXY_1296500.1|BXY_0296500.1|BXY_0503200.1|BXY_1583700.1|BXY_0051700.1|BXY_051…
GO:44421	0.00011363	0.0048008	extracellular region part	BXY_0098500.1|BXY_0296300.1|BXY_1725400.1|BXY_0369700.1|BXY_0369600.1|BXY_0898900.1|BXY_0372500.1|BXY_0148000.1|BXY_1463100.1|BXY_0501700.1|BXY_1720300.1|BXY_1624200.1|BXY_0454300.1|BXY_0051500.1|BXY_0486900.1|BXY_0489400.1|BXY_1543600.1|BXY_1368600.1|BXY_0052000.1|BXY_1678700.1|BXY_1013900.1|BXY_1376600.1|BXY_0051600.1|BXY_1521400.1|BXY_0471000.1|BXY_1296500.1|BXY_0296500.1|BXY_0503200.1|BXY_158…
GO:16021	0.00034189	0.010417	integral to membrane	BXY_0821100.1|BXY_0857200.1|BXY_0980500.1|BXY_0091200.1|BXY_1314500.1|BXY_0201700.1|BXY_0080700.1|BXY_0051300.1|BXY_0061000.1|BXY_1685200.1|BXY_0242400.1|BXY_0936100.1|BXY_0065300.1|BXY_0207600.1|BXY_1770200.1|BXY_1762100.1|BXY_1013500.1|BXY_0002500.1|BXY_0063000.1|BXY_0764700.1|BXY_1672700.1|BXY_0049500.1|BXY_0204100.1|BXY_0374400.1|BXY_1018600.1|BXY_1682400.1|BXY_1211200.1|BXY_0180500.1|BXY_171…
GO:31224	0.00036985	0.010417	intrinsic to membrane	BXY_0821100.1|BXY_0857200.1|BXY_0980500.1|BXY_0091200.1|BXY_1314500.1|BXY_0201700.1|BXY_0080700.1|BXY_0051300.1|BXY_0061000.1|BXY_1685200.1|BXY_0242400.1|BXY_0936100.1|BXY_0065300.1|BXY_0207600.1|BXY_1770200.1|BXY_1762100.1|BXY_1013500.1|BXY_0002500.1|BXY_0063000.1|BXY_0764700.1|BXY_1672700.1|BXY_0049500.1|BXY_0204100.1|BXY_0374400.1|BXY_1018600.1|BXY_1682400.1|BXY_1211200.1|BXY_0180500.1|BXY_171…
Molecular function
GO ID	P-value	Corr p-value	Description	Gene ID
GO:08233	2.0682e-30	9.4519e-28	peptidase activity	BXY_1329300.1|BXY_0830000.1|BXY_0118300.1|BXY_0167100.1|BXY_0090400.1|BXY_1121800.1|BXY_1054200.1|BXY_0732500.1|BXY_0429700.1|BXY_0959000.1|BXY_1446100.1|BXY_0727200.1|BXY_0430000.1|BXY_1588500.1|BXY_1454200.1|BXY_1387700.1|BXY_0402500.1|BXY_0963500.1|BXY_1310900.1|BXY_1613500.1|BXY_1417800.1|BXY_1607400.1|BXY_0866800.1|BXY_1388900.1|BXY_0058000.1|BXY_0791700.1|BXY_1468900.1|BXY_0103100.1|BXY_084…
GO:70011	2.0987e-28	4.7956e-26	peptidase activity, acting on L-amino acid peptides	BXY_1329300.1|BXY_0830000.1|BXY_0118300.1|BXY_0167100.1|BXY_0090400.1|BXY_1121800.1|BXY_1054200.1|BXY_0732500.1|BXY_0429700.1|BXY_0959000.1|BXY_1446100.1|BXY_0727200.1|BXY_0430000.1|BXY_1588500.1|BXY_1454200.1|BXY_1387700.1|BXY_0402500.1|BXY_0963500.1|BXY_1310900.1|BXY_1613500.1|BXY_1417800.1|BXY_1607400.1|BXY_0866800.1|BXY_0058000.1|BXY_0791700.1|BXY_1468900.1|BXY_0103100.1|BXY_0842000.1|BXY_127…
GO:04190	4.2394e-20	4.8435e-18	aspartic-type endopeptidase activity	BXY_1329300.1|BXY_0118300.1|BXY_0235200.1|BXY_0090400.1|BXY_0118400.1|BXY_1213600.1|BXY_0182200.1|BXY_0118200.1|BXY_1347000.1|BXY_1454200.1|BXY_1387700.1|BXY_0206000.1|BXY_0547500.1|BXY_0402500.1|BXY_0091000.1|BXY_1188000.1|BXY_0090600.1|BXY_1266400.1|BXY_0787100.1|BXY_0107500.1|BXY_1254100.1|BXY_1460900.1|BXY_1351500.1|BXY_0046500.1|BXY_1158800.1|BXY_1133700.1|BXY_1106500.1|BXY_1580100.1|BXY_082…
GO:70001	4.2394e-20	4.8435e-18	aspartic-type peptidase activity	BXY_1329300.1|BXY_0118300.1|BXY_0235200.1|BXY_0090400.1|BXY_0118400.1|BXY_1213600.1|BXY_0182200.1|BXY_0118200.1|BXY_1347000.1|BXY_1454200.1|BXY_1387700.1|BXY_0206000.1|BXY_0547500.1|BXY_0402500.1|BXY_0091000.1|BXY_1188000.1|BXY_0090600.1|BXY_1266400.1|BXY_0787100.1|BXY_0107500.1|BXY_1254100.1|BXY_1460900.1|BXY_1351500.1|BXY_0046500.1|BXY_1158800.1|BXY_1133700.1|BXY_1106500.1|BXY_1580100.1|BXY_082…
GO:03824	1.0286e-18	9.4011e-17	catalytic activity	BXY_1092500.1|BXY_0072600.1|BXY_0847500.1|BXY_0073400.1|BXY_0090400.1|BXY_1121800.1|BXY_0242400.1|BXY_0727200.1|BXY_0430000.1|BXY_0402500.1|BXY_1607400.1|BXY_0584100.1|BXY_1388900.1|BXY_0058000.1|BXY_0096700.1|BXY_1308400.1|BXY_0110800.1|BXY_0791700.1|BXY_1468900.1|BXY_0486200.1|BXY_0842000.1|BXY_1496400.1|BXY_1284800.1|BXY_0845900.1|BXY_1210700.1|BXY_1042500.1|BXY_0179100.1|BXY_1586200.1|BXY_082…
GO:16787	4.368e-16	3.3269e-14	hydrolase activity	BXY_1329300.1|BXY_0830000.1|BXY_1339000.1|BXY_0072600.1|BXY_0167100.1|BXY_0090400.1|BXY_1121800.1|BXY_0242400.1|BXY_0439400.1|BXY_0429700.1|BXY_0959000.1|BXY_0727200.1|BXY_0430000.1|BXY_1588500.1|BXY_0402500.1|BXY_1310900.1|BXY_1607400.1|BXY_0866800.1|BXY_0984100.1|BXY_1388900.1|BXY_0058000.1|BXY_0091900.1|BXY_1308400.1|BXY_0791700.1|BXY_1468900.1|BXY_0842000.1|BXY_1630100.1|BXY_1496400.1|BXY_121…
GO:08234	1.484e-14	9.6887e-13	cysteine-type peptidase activity	BXY_0830000.1|BXY_1276400.1|BXY_0453900.1|BXY_0788200.1|BXY_0829800.1|BXY_0619000.1|BXY_0694500.1|BXY_1239100.1|BXY_1054200.1|BXY_1446100.1|BXY_0408500.1|BXY_0866900.1|BXY_1310900.1|BXY_1356200.1|BXY_0842100.1|BXY_1474400.1|BXY_0866800.1|BXY_0841800.1|BXY_0058000.1|BXY_0842200.1|BXY_0450200.1|BXY_0866700.1|BXY_0791700.1|BXY_0842000.1|BXY_1770400.1|BXY_1270000.1|BXY_0829900.1|BXY_1433200.1|BXY_061…
GO:04175	4.4135e-14	2.5212e-12	endopeptidase activity	BXY_1329300.1|BXY_0830000.1|BXY_0118300.1|BXY_0732700.1|BXY_0208600.1|BXY_0788200.1|BXY_0167100.1|BXY_0090400.1|BXY_1054200.1|BXY_0732500.1|BXY_0429700.1|BXY_0727200.1|BXY_0430000.1|BXY_1454200.1|BXY_1387700.1|BXY_0547500.1|BXY_0402500.1|BXY_0091000.1|BXY_1613500.1|BXY_0721100.1|BXY_1188000.1|BXY_1607400.1|BXY_0090600.1|BXY_1266400.1|BXY_1460900.1|BXY_0046500.1|BXY_1468900.1|BXY_0429900.1|BXY_067…
GO:16837	1.8192e-11	8.3136e-10	carbon-oxygen lyase activity, acting on polysaccharides	BXY_1587600.1|BXY_0827800.1|BXY_0827600.1|BXY_1321400.1|BXY_1484600.1|BXY_1309100.1|BXY_1015500.1|BXY_0827500.1|BXY_1287600.1|BXY_1090600.1|BXY_0827700.1|BXY_1260300.1|BXY_1587700.1|BXY_0398600.1|BXY_1587500.1|BXY_1587200.1|BXY_1587300.1|BXY_1362800.1|BXY_1293100.1|BXY_1012400.1
GO:30570	1.8192e-11	8.3136e-10	pectate lyase activity	BXY_1587600.1|BXY_0827800.1|BXY_0827600.1|BXY_1321400.1|BXY_1484600.1|BXY_1309100.1|BXY_1015500.1|BXY_0827500.1|BXY_1287600.1|BXY_1090600.1|BXY_0827700.1|BXY_1260300.1|BXY_1587700.1|BXY_0398600.1|BXY_1587500.1|BXY_1587200.1|BXY_1587300.1|BXY_1362800.1|BXY_1293100.1|BXY_1012400.1
GO:16705	1.8346e-08	7.6221e-07	oxidoreductase activity, acting on paired donors, with incorporation or reduction of molecular oxygen	BXY_0968700.1|BXY_0257300.1|BXY_0073400.1|BXY_1188700.1|BXY_0803400.1|BXY_1237400.1|BXY_1269200.1|BXY_1271100.1|BXY_1725000.1|BXY_1345300.1|BXY_0110900.1|BXY_0690100.1|BXY_0651500.1|BXY_1582000.1|BXY_0076600.1|BXY_0817700.1|BXY_0170100.1|BXY_0192800.1|BXY_0110800.1|BXY_0055800.1|BXY_0451400.1|BXY_0257400.1|BXY_0081400.1|BXY_1006100.1|BXY_1258300.1|BXY_0170000.1|BXY_0076500.1|BXY_1711400.1|BXY_019…
GO:04725	1.6684e-07	6.354e-06	protein tyrosine phosphatase activity	BXY_1686500.1|BXY_0400400.1|BXY_0233600.1|BXY_1064500.1|BXY_1347600.1|BXY_0764900.1|BXY_0775500.1|BXY_0447600.1|BXY_0388700.1|BXY_0242400.1|BXY_0313500.1|BXY_1732000.1|BXY_0224100.1|BXY_0468700.1|BXY_1344900.1|BXY_0324600.1|BXY_0906000.1|BXY_0422800.1|BXY_1646600.1|BXY_0391800.1|BXY_1207200.1|BXY_1036000.1|BXY_0539900.1|BXY_0395700.1|BXY_0326100.1|BXY_1218000.1|BXY_1446000.1|BXY_1332000.1|BXY_036…
GO:08378	2.0978e-07	7.3745e-06	galactosyltransferase activity	BXY_0185300.1|BXY_1678200.1|BXY_0477900.1|BXY_1179100.1|BXY_0851200.1|BXY_1010200.1|BXY_1400200.1|BXY_1678300.1|BXY_0846100.1|BXY_0877200.1|BXY_0026600.1|BXY_0291700.1|BXY_1457500.1|BXY_1352500.1|BXY_1302900.1|BXY_0189200.1|BXY_0845900.1|BXY_0815300.1|BXY_0484100.1|BXY_0877300.1|BXY_0846000.1|BXY_1400100.1|BXY_1005700.1|BXY_1005900.1
GO:08810	2.7572e-07	9.0001e-06	cellulase activity	BXY_0188300.1|BXY_1261000.1|BXY_1054300.1|BXY_0433800.1|BXY_0937800.1|BXY_0693400.1|BXY_0937900.1|BXY_0693500.1|BXY_0692600.1|BXY_0433700.1|BXY_0202400.1
GO:05272	5.2848e-07	1.6101e-05	sodium channel activity	BXY_1546700.1|BXY_0973300.1|BXY_1693700.1|BXY_1226300.1|BXY_0058600.1|BXY_1693800.1|BXY_0626200.1|BXY_1320300.1|BXY_0974200.1|BXY_0924500.1|BXY_0252000.1|BXY_0058500.1|BXY_0999600.1|BXY_1262100.1|BXY_0197400.1|BXY_1241900.1|BXY_1151000.1|BXY_0924400.1|BXY_1093700.1|BXY_0973400.1|BXY_0058800.1|BXY_0059100.1|BXY_0865900.1|BXY_1083200.1|BXY_1541600.1|BXY_0626100.1|BXY_0012900.1|BXY_1517200.1|BXY_005…
GO:22803	6.1317e-07	1.6484e-05	passive transmembrane transporter activity	BXY_0821100.1|BXY_0880500.1|BXY_0626200.1|BXY_0974200.1|BXY_1685200.1|BXY_0242400.1|BXY_0822800.1|BXY_0650300.1|BXY_1313500.1|BXY_0607600.1|BXY_1035600.1|BXY_0002500.1|BXY_0499600.1|BXY_0999600.1|BXY_1262100.1|BXY_0616300.1|BXY_1255400.1|BXY_1342200.1|BXY_1060900.1|BXY_1241900.1|BXY_1599900.1|BXY_1153800.1|BXY_1685400.1|BXY_0180500.1|BXY_1710200.1|BXY_0012900.1|BXY_0058700.1|BXY_0821300.1|BXY_157…
GO:15267	6.1317e-07	1.6484e-05	channel activity	BXY_0821100.1|BXY_0880500.1|BXY_0626200.1|BXY_0974200.1|BXY_1685200.1|BXY_0242400.1|BXY_0822800.1|BXY_0650300.1|BXY_1313500.1|BXY_0607600.1|BXY_1035600.1|BXY_0002500.1|BXY_0499600.1|BXY_0999600.1|BXY_1262100.1|BXY_0616300.1|BXY_1255400.1|BXY_1342200.1|BXY_1060900.1|BXY_1241900.1|BXY_1599900.1|BXY_1153800.1|BXY_1685400.1|BXY_0180500.1|BXY_1710200.1|BXY_0012900.1|BXY_0058700.1|BXY_0821300.1|BXY_157…
GO:16835	8.5989e-07	2.1832e-05	carbon-oxygen lyase activity	BXY_0827600.1|BXY_1372600.1|BXY_0827500.1|BXY_1587700.1|BXY_1587200.1|BXY_1587300.1|BXY_0080800.1|BXY_1293100.1|BXY_1587600.1|BXY_0827800.1|BXY_1321400.1|BXY_1484600.1|BXY_1309100.1|BXY_1015500.1|BXY_1477000.1|BXY_1287600.1|BXY_1395600.1|BXY_1090600.1|BXY_0827700.1|BXY_1373000.1|BXY_1260300.1|BXY_0715100.1|BXY_1161900.1|BXY_0398600.1|BXY_1587500.1|BXY_1362800.1|BXY_1012400.1
GO:08236	1.7145e-06	3.9176e-05	serine-type peptidase activity	BXY_1770300.1|BXY_0830000.1|BXY_1355100.1|BXY_0103000.1|BXY_1122000.1|BXY_0208600.1|BXY_1002600.1|BXY_0648900.1|BXY_0963600.1|BXY_1048000.1|BXY_1121800.1|BXY_0208500.1|BXY_0959000.1|BXY_0112700.1|BXY_1588500.1|BXY_0963500.1|BXY_1121900.1|BXY_0102900.1|BXY_1515200.1|BXY_0959100.1|BXY_0208800.1|BXY_0207000.1|BXY_0652300.1|BXY_0328300.1|BXY_0963400.1|BXY_0963700.1|BXY_0103100.1|BXY_0830100.1|BXY_095…
GO:17171	1.7145e-06	3.9176e-05	serine hydrolase activity	BXY_1770300.1|BXY_0830000.1|BXY_1355100.1|BXY_0103000.1|BXY_1122000.1|BXY_0208600.1|BXY_1002600.1|BXY_0648900.1|BXY_0963600.1|BXY_1048000.1|BXY_1121800.1|BXY_0208500.1|BXY_0959000.1|BXY_0112700.1|BXY_1588500.1|BXY_0963500.1|BXY_1121900.1|BXY_0102900.1|BXY_1515200.1|BXY_0959100.1|BXY_0208800.1|BXY_0207000.1|BXY_0652300.1|BXY_0328300.1|BXY_0963400.1|BXY_0963700.1|BXY_0103100.1|BXY_0830100.1|BXY_095…
GO:05216	2.6267e-06	5.4563e-05	ion channel activity	BXY_0821100.1|BXY_0880500.1|BXY_0626200.1|BXY_0974200.1|BXY_1685200.1|BXY_0242400.1|BXY_0822800.1|BXY_0650300.1|BXY_1313500.1|BXY_0607600.1|BXY_0002500.1|BXY_0999600.1|BXY_1262100.1|BXY_0616300.1|BXY_1255400.1|BXY_1342200.1|BXY_1241900.1|BXY_1599900.1|BXY_1153800.1|BXY_1685400.1|BXY_0180500.1|BXY_1710200.1|BXY_0012900.1|BXY_0058700.1|BXY_0821300.1|BXY_1575000.1|BXY_0529300.1|BXY_1546700.1|BXY_122…
GO:22838	2.6267e-06	5.4563e-05	substrate-specific channel activity	BXY_0821100.1|BXY_0880500.1|BXY_0626200.1|BXY_0974200.1|BXY_1685200.1|BXY_0242400.1|BXY_0822800.1|BXY_0650300.1|BXY_1313500.1|BXY_0607600.1|BXY_0002500.1|BXY_0999600.1|BXY_1262100.1|BXY_0616300.1|BXY_1255400.1|BXY_1342200.1|BXY_1241900.1|BXY_1599900.1|BXY_1153800.1|BXY_1685400.1|BXY_0180500.1|BXY_1710200.1|BXY_0012900.1|BXY_0058700.1|BXY_0821300.1|BXY_1575000.1|BXY_0529300.1|BXY_1546700.1|BXY_122…
GO:04721	1.0384e-05	0.00020632	phosphoprotein phosphatase activity	BXY_1686500.1|BXY_0400400.1|BXY_0233600.1|BXY_1064500.1|BXY_1347600.1|BXY_0764900.1|BXY_0775500.1|BXY_0447600.1|BXY_0388700.1|BXY_1244100.1|BXY_0242400.1|BXY_0313500.1|BXY_1732000.1|BXY_0224100.1|BXY_0468700.1|BXY_1344900.1|BXY_0324600.1|BXY_0906000.1|BXY_0422800.1|BXY_1646600.1|BXY_0391800.1|BXY_1207200.1|BXY_1036000.1|BXY_0539900.1|BXY_0395700.1|BXY_0326100.1|BXY_1218000.1|BXY_1446000.1|BXY_059…
GO:20037	3.615e-05	0.00066083	heme binding	BXY_0001800.1|BXY_0073400.1|BXY_1188700.1|BXY_0803400.1|BXY_1467400.1|BXY_1237400.1|BXY_1269200.1|BXY_1271100.1|BXY_0001700.1|BXY_0500700.1|BXY_1345300.1|BXY_0110900.1|BXY_0651500.1|BXY_1727400.1|BXY_0076600.1|BXY_0817700.1|BXY_0170100.1|BXY_0110800.1|BXY_0055800.1|BXY_0451400.1|BXY_0081400.1|BXY_1258300.1|BXY_0170000.1|BXY_0076500.1|BXY_1711400.1|BXY_0170500.1|BXY_1690200.1|BXY_0559300.1|BXY_081…
GO:46906	3.615e-05	0.00066083	tetrapyrrole binding	BXY_0001800.1|BXY_0073400.1|BXY_1188700.1|BXY_0803400.1|BXY_1467400.1|BXY_1237400.1|BXY_1269200.1|BXY_1271100.1|BXY_0001700.1|BXY_0500700.1|BXY_1345300.1|BXY_0110900.1|BXY_0651500.1|BXY_1727400.1|BXY_0076600.1|BXY_0817700.1|BXY_0170100.1|BXY_0110800.1|BXY_0055800.1|BXY_0451400.1|BXY_0081400.1|BXY_1258300.1|BXY_0170000.1|BXY_0076500.1|BXY_1711400.1|BXY_0170500.1|BXY_1690200.1|BXY_0559300.1|BXY_081…
GO:16758	3.9614e-05	0.00069629	transferase activity, transferring hexosyl groups	BXY_0851200.1|BXY_1010200.1|BXY_0579400.1|BXY_1352500.1|BXY_1302900.1|BXY_1088600.1|BXY_0291400.1|BXY_0559800.1|BXY_1402800.1|BXY_0290600.1|BXY_0477900.1|BXY_1088500.1|BXY_0584100.1|BXY_1400200.1|BXY_0293000.1|BXY_1073700.1|BXY_1673100.1|BXY_0677000.1|BXY_1088400.1|BXY_0587000.1|BXY_0185400.1|BXY_0845900.1|BXY_1400100.1|BXY_1005700.1|BXY_0554000.1|BXY_1066200.1|BXY_1192000.1|BXY_0185300.1|BXY_083…
GO:05254	4.2734e-05	0.00072332	chloride channel activity	BXY_1575000.1|BXY_1569600.1|BXY_1433400.1|BXY_1130100.1|BXY_1153800.1|BXY_0065100.1|BXY_0646900.1|BXY_1153900.1|BXY_1413800.1|BXY_0821300.1
GO:42302	4.6692e-05	0.00076207	structural constituent of cuticle	BXY_0854700.1|BXY_0120900.1|BXY_0975000.1|BXY_1699200.1|BXY_0402100.1|BXY_1722400.1|BXY_0028600.1|BXY_0716000.1|BXY_0401700.1|BXY_0368800.1|BXY_0406500.1|BXY_0675900.1|BXY_0159500.1|BXY_1722300.1|BXY_0085900.1|BXY_0028400.1|BXY_1334200.1|BXY_1699100.1|BXY_0097000.1|BXY_0116100.1|BXY_0035200.1|BXY_1146600.1|BXY_0487300.1|BXY_0028300.1|BXY_0097900.1|BXY_1158400.1|BXY_1722200.1|BXY_0989700.1|BXY_011…
GO:05506	8.6849e-05	0.0013686	iron ion binding	BXY_0001800.1|BXY_0257300.1|BXY_0073400.1|BXY_1188700.1|BXY_0803400.1|BXY_1467400.1|BXY_1237400.1|BXY_1269200.1|BXY_1271100.1|BXY_0001700.1|BXY_1725000.1|BXY_0500700.1|BXY_1345300.1|BXY_0110900.1|BXY_0651500.1|BXY_1727400.1|BXY_0076600.1|BXY_0817700.1|BXY_0170100.1|BXY_0110800.1|BXY_0055800.1|BXY_0451400.1|BXY_0257400.1|BXY_0081400.1|BXY_0660700.1|BXY_1258300.1|BXY_0170000.1|BXY_0076500.1|BXY_171…
GO:08509	9.1492e-05	0.0013937	anion transmembrane transporter activity	BXY_0419100.1|BXY_1575000.1|BXY_1569600.1|BXY_1130100.1|BXY_0558200.1|BXY_1433400.1|BXY_0936100.1|BXY_0360800.1|BXY_0419200.1|BXY_0936000.1|BXY_0278300.1|BXY_0374400.1|BXY_1153800.1|BXY_0065100.1|BXY_0646900.1|BXY_0087800.1|BXY_1413800.1|BXY_1227000.1|BXY_1313800.1|BXY_1676400.1|BXY_0852700.1|BXY_1676900.1|BXY_1153900.1|BXY_1308700.1|BXY_0738400.1|BXY_0067600.1|BXY_0821300.1|BXY_1300500.1
GO:16829	0.00010959	0.0016155	lyase activity	BXY_1686500.1|BXY_0827600.1|BXY_0001800.1|BXY_1372600.1|BXY_0827500.1|BXY_0543600.1|BXY_0001700.1|BXY_1587700.1|BXY_0559300.1|BXY_1319900.1|BXY_1587200.1|BXY_1587300.1|BXY_0500700.1|BXY_0080800.1|BXY_1293100.1|BXY_1405900.1|BXY_1587600.1|BXY_0827800.1|BXY_1093600.1|BXY_1321400.1|BXY_1038500.1|BXY_1484600.1|BXY_1309100.1|BXY_0500600.1|BXY_1015500.1|BXY_1727400.1|BXY_1412100.1|BXY_1477000.1|BXY_128…
GO:05247	0.00014165	0.001978	voltage-gated chloride channel activity	BXY_1575000.1|BXY_1569600.1|BXY_1433400.1|BXY_1130100.1|BXY_1153800.1|BXY_0065100.1|BXY_0646900.1|BXY_1153900.1|BXY_0821300.1
GO:05253	0.00014283	0.001978	anion channel activity	BXY_1575000.1|BXY_1569600.1|BXY_1433400.1|BXY_1130100.1|BXY_1153800.1|BXY_0065100.1|BXY_0646900.1|BXY_1153900.1|BXY_1413800.1|BXY_0821300.1
GO:08375	0.00016763	0.0022531	acetylglucosaminyltransferase activity	BXY_1192000.1|BXY_1402800.1|BXY_0290600.1|BXY_0835600.1|BXY_0290800.1|BXY_0472700.1|BXY_1201900.1|BXY_0677000.1|BXY_1010300.1|BXY_1192100.1|BXY_0511800.1|BXY_1335100.1|BXY_0559800.1|BXY_0691600.1
GO:04185	0.00021233	0.0027724	serine-type carboxypeptidase activity	BXY_1770300.1|BXY_1122000.1|BXY_0207000.1|BXY_0963400.1|BXY_0963600.1|BXY_1121800.1|BXY_0963700.1|BXY_1122200.1|BXY_1122100.1|BXY_1703500.1|BXY_0963500.1|BXY_1121900.1|BXY_1121700.1
GO:70008	0.00042818	0.0054146	serine-type exopeptidase activity	BXY_1770300.1|BXY_1122000.1|BXY_0207000.1|BXY_0963400.1|BXY_0963600.1|BXY_1121800.1|BXY_0963700.1|BXY_1122200.1|BXY_1122100.1|BXY_1703500.1|BXY_0963500.1|BXY_1121900.1|BXY_1121700.1
GO:08308	0.00043838	0.0054146	voltage-gated anion channel activity	BXY_1575000.1|BXY_1569600.1|BXY_1433400.1|BXY_1130100.1|BXY_1153800.1|BXY_0065100.1|BXY_0646900.1|BXY_1153900.1|BXY_0821300.1
GO:04383	0.00046138	0.0055487	guanylate cyclase activity	BXY_0001700.1|BXY_1093600.1|BXY_0559300.1|BXY_0001800.1|BXY_0500600.1|BXY_0500700.1|BXY_1727400.1|BXY_1437900.1
GO:04386	0.00055562	0.0065107	helicase activity	BXY_1196800.1|BXY_1623500.1|BXY_1333000.1|BXY_1322500.1|BXY_1282200.1|BXY_1489700.1|BXY_0285200.1|BXY_1341900.1|BXY_1193400.1|BXY_0849300.1|BXY_1433100.1|BXY_0089300.1|BXY_1015700.1|BXY_0684200.1|BXY_0720600.1|BXY_0089200.1|BXY_1474500.1|BXY_0285100.1|BXY_1356500.1|BXY_1473800.1|BXY_1382900.1|BXY_0639700.1
GO:16634	0.00105	0.010664	oxidoreductase activity, acting on the CH-CH group of donors, oxygen as acceptor	BXY_0190600.1|BXY_0190500.1|BXY_0094900.1|BXY_0094800.1|BXY_1103600.1
GO:04797	0.00105	0.010664	thymidine kinase activity	BXY_1200800.1|BXY_1481900.1|BXY_0022900.1|BXY_1481500.1|BXY_1449400.1
GO:19136	0.00105	0.010664	deoxynucleoside kinase activity	BXY_1200800.1|BXY_1481900.1|BXY_0022900.1|BXY_1481500.1|BXY_1449400.1
GO:32574	0.00105	0.010664	5'-3' RNA helicase activity	BXY_0089300.1|BXY_1322500.1|BXY_0684200.1|BXY_0089200.1|BXY_1382900.1
GO:32575	0.00105	0.010664	ATP-dependent 5'-3' RNA helicase activity	BXY_0089300.1|BXY_1322500.1|BXY_0684200.1|BXY_0089200.1|BXY_1382900.1
GO:03997	0.00105	0.010664	acyl-CoA oxidase activity	BXY_0190600.1|BXY_0190500.1|BXY_0094900.1|BXY_0094800.1|BXY_1103600.1
GO:09975	0.001314	0.013048	cyclase activity	BXY_0001700.1|BXY_1093600.1|BXY_0559300.1|BXY_0001800.1|BXY_0500600.1|BXY_0500700.1|BXY_1727400.1|BXY_1437900.1
GO:16757	0.0013419	0.013048	transferase activity, transferring glycosyl groups	BXY_0851200.1|BXY_1010200.1|BXY_0579400.1|BXY_1352500.1|BXY_1302900.1|BXY_1088600.1|BXY_0291400.1|BXY_0559800.1|BXY_1402800.1|BXY_0290600.1|BXY_0477900.1|BXY_1088500.1|BXY_0584100.1|BXY_1400200.1|BXY_0293000.1|BXY_1073700.1|BXY_1673100.1|BXY_0677000.1|BXY_1088400.1|BXY_0587000.1|BXY_1459500.1|BXY_0185400.1|BXY_0845900.1|BXY_1400100.1|BXY_1005700.1|BXY_0554000.1|BXY_1066200.1|BXY_1192000.1|BXY_018…
GO:05261	0.0014358	0.01367	cation channel activity	BXY_0973300.1|BXY_0626200.1|BXY_0974200.1|BXY_0938700.1|BXY_0607600.1|BXY_0924500.1|BXY_0252000.1|BXY_0999600.1|BXY_1262100.1|BXY_0616300.1|BXY_1255400.1|BXY_1241900.1|BXY_1599900.1|BXY_0401100.1|BXY_0405400.1|BXY_0058800.1|BXY_0059100.1|BXY_1541600.1|BXY_0626100.1|BXY_0012900.1|BXY_0058700.1|BXY_1150900.1|BXY_0529300.1|BXY_1546700.1|BXY_0324200.1|BXY_1693700.1|BXY_1226300.1|BXY_0058600.1|BXY_169…
GO:05315	0.0014715	0.013724	inorganic phosphate transmembrane transporter activity	BXY_1676400.1|BXY_0360800.1|BXY_1676900.1|BXY_1308700.1|BXY_0738400.1|BXY_0558200.1|BXY_0067600.1
GO:16791	0.0015687	0.014338	phosphatase activity	BXY_1686500.1|BXY_0400400.1|BXY_0233600.1|BXY_1064500.1|BXY_1347600.1|BXY_0764900.1|BXY_0775500.1|BXY_0447600.1|BXY_0388700.1|BXY_1244100.1|BXY_0242400.1|BXY_0313500.1|BXY_1732000.1|BXY_0224100.1|BXY_0468700.1|BXY_1344900.1|BXY_0324600.1|BXY_0906000.1|BXY_0422800.1|BXY_1646600.1|BXY_0391800.1|BXY_1207200.1|BXY_1036000.1|BXY_0539900.1|BXY_0070700.1|BXY_0395700.1|BXY_0326100.1|BXY_1218000.1|BXY_144…
GO:16849	0.001759	0.015762	phosphorus-oxygen lyase activity	BXY_1093600.1|BXY_0001800.1|BXY_0500600.1|BXY_1727400.1|BXY_1412100.1|BXY_1405800.1|BXY_0543600.1|BXY_0001700.1|BXY_0559300.1|BXY_1319900.1|BXY_0500700.1|BXY_0064600.1|BXY_1437900.1|BXY_1405900.1
GO:16747	0.0022631	0.019889	transferase activity, transferring acyl groups other than amino-acyl groups	BXY_1145900.1|BXY_0290800.1|BXY_0789500.1|BXY_0670900.1|BXY_1211400.1|BXY_1023300.1|BXY_0613000.1|BXY_1045400.1|BXY_1177100.1|BXY_1145800.1|BXY_1251200.1|BXY_0193500.1|BXY_1221100.1|BXY_0551200.1|BXY_0293500.1|BXY_0789400.1|BXY_0872300.1|BXY_0292300.1|BXY_0094400.1|BXY_1145700.1|BXY_0193600.1|BXY_0388500.1|BXY_1709100.1|BXY_0290200.1|BXY_0290700.1|BXY_0056600.1|BXY_0811500.1|BXY_0670800.1|BXY_089…
GO:03678	0.0023898	0.020607	DNA helicase activity	BXY_1196800.1|BXY_1623500.1|BXY_1333000.1|BXY_1282200.1|BXY_1489700.1|BXY_1341900.1|BXY_1193400.1|BXY_0849300.1|BXY_1015700.1|BXY_0720600.1|BXY_1474500.1|BXY_1356500.1|BXY_1473800.1
GO:15103	0.0031662	0.026796	inorganic anion transmembrane transporter activity	BXY_0278300.1|BXY_0374400.1|BXY_0087800.1|BXY_1227000.1|BXY_0558200.1|BXY_1676400.1|BXY_0936100.1|BXY_0360800.1|BXY_0852700.1|BXY_1676900.1|BXY_0936000.1|BXY_1308700.1|BXY_0738400.1|BXY_0067600.1|BXY_1300500.1
GO:16714	0.0041432	0.034426	oxidoreductase activity, acting on paired donors, with incorporation or reduction of molecular oxygen, reduced pteridine as one donor, and incorporation of one atom of oxygen	BXY_0257300.1|BXY_0257400.1|BXY_1725000.1|BXY_1592100.1
GO:10181	0.0046456	0.037856	FMN binding	BXY_0793000.1|BXY_1092500.1|BXY_0847600.1|BXY_0847500.1|BXY_0849800.1|BXY_0847100.1|BXY_0847300.1|BXY_0847200.1|BXY_1164100.1
GO:43130	0.0049701	0.037856	ubiquitin binding	BXY_1639100.1|BXY_1319800.1|BXY_1261200.1|BXY_0709500.1|BXY_1579900.1
GO:32182	0.0049701	0.037856	small conjugating protein binding	BXY_1639100.1|BXY_1319800.1|BXY_1261200.1|BXY_0709500.1|BXY_1579900.1
GO:04004	0.0049701	0.037856	ATP-dependent RNA helicase activity	BXY_0089300.1|BXY_1322500.1|BXY_0684200.1|BXY_0089200.1|BXY_1382900.1
GO:08186	0.0049701	0.037856	RNA-dependent ATPase activity	BXY_0089300.1|BXY_1322500.1|BXY_0684200.1|BXY_0089200.1|BXY_1382900.1
