# Supplementary material for: A Reference Genome of Bursaphelenchus mucronatus Provides New Resources for Revealing Its Displacement by Pinewood Nematode
Source: Genes (Basel). 2020 May 19;11(5):570. doi: 10.3390/genes11050570 (PMC7288286; doi:10.3390/genes11050570)
Supplement: Supplementary file 1 [file genes-11-00570-s001.zip › genes-746709-supplementary/Supp-Table/Table S14.xls]

## Sheet: Table S14
Table S14 Functional enrichment of contraction family of B. mucronatus.
Biological process
GO ID	P-value	Corr p-value	Description	Gene ID
GO:15833	1.5904e-10	7.0135e-08	peptide transport	BmChr2_3604.8_3190|BmChr1_10874.8_19929|BmChr1_7010.8_4576|BmChr1_7187.3_7857|BmChr3_10128_5839|BmChr6_7937.3_2413|BmChr3_6955.2_4675|BmChr3_5879.8_10386|BmChr3_7583.7_2850|BmChr1_7197.4_3323
GO:06857	1.4724e-08	3.2465e-06	oligopeptide transport	BmChr2_3604.8_3190|BmChr1_10874.8_19929|BmChr1_7010.8_4576|BmChr1_7187.3_7857|BmChr3_10128_5839|BmChr6_7937.3_2413|BmChr3_7583.7_2850|BmChr1_7197.4_3323
GO:06508	3.084e-07	4.5334e-05	proteolysis	BmChr1_2048_2383|BmChr4_3565.7_1396|BmChr5_6862_7071|BmChr6_4327.2_4178|BmChr5_9206.4_1999|BmChr6_8249_4834|BmChr2_4468.9_1320|BmChr4_4423.5_1534|BmChr4_3261.8_1795|BmChr2_9254.7_3219|BmChr6_8792_604|BmChr6_7986.9_3126|BmChr6_3435_2479|BmChr5_8102_3123|BmChr4_3549.2_4144|BmChr5_8624.5_1606|BmChr6_5213_5383|BmChr1_9366.6_1189|BmChr5_8620.5_3741|BmChr5_8096.1_4883|BmChr6_8247.4_1437|BmChr1_10692.4_…
GO:06470	2.1605e-06	0.0002382	protein amino acid dephosphorylation	BmChr5_2285.2_3293|BmChr4_4482.5_1714|BmChr3_8719.9_1961|BmChr4_6586.9_444|BmChr4_1089.6_3975|BmChr6_3277.5_2391|BmChr6_4991.2_3660|BmChr4_6579.2_5912|BmChr4_3761.1_12884|BmChr5_3309.7_3879|BmChr6_4975.8_2290|BmChr5_2576.8_2309|BmChr6_6772.9_4167|BmChr6_5258.4_2683|BmChr1_5608.9_4022|BmChr6_3779.8_1802|BmChr2_5355.3_1679|BmChr4_1061.2_4777|BmChr6_7230.8_2792|BmChr3_8207_1646|BmChr6_7909.7_1513|Bm…
GO:06182	4.2003e-06	0.00030872	cGMP biosynthetic process	BmChr6_10851.6_10849|BmChr5_29.3_2687|BmChr5_32.5_3012|BmChr6_3643.2_4149|BmChr6_8998.6_6536|BmChr5_6708.7_6971|BmChr5_3051.8_2634
GO:46068	4.2003e-06	0.00030872	cGMP metabolic process	BmChr6_10851.6_10849|BmChr5_29.3_2687|BmChr5_32.5_3012|BmChr6_3643.2_4149|BmChr6_8998.6_6536|BmChr5_6708.7_6971|BmChr5_3051.8_2634
GO:16311	3.7374e-05	0.0023546	dephosphorylation	BmChr5_2285.2_3293|BmChr4_4482.5_1714|BmChr3_8719.9_1961|BmChr4_6586.9_444|BmChr4_1089.6_3975|BmChr6_3277.5_2391|BmChr6_4991.2_3660|BmChr4_6579.2_5912|BmChr4_3761.1_12884|BmChr5_3309.7_3879|BmChr6_4975.8_2290|BmChr5_2576.8_2309|BmChr6_6772.9_4167|BmChr6_5258.4_2683|BmChr1_5608.9_4022|BmChr6_3779.8_1802|BmChr2_5355.3_1679|BmChr4_1061.2_4777|BmChr6_7230.8_2792|BmChr3_8207_1646|BmChr6_7909.7_1513|Bm…
GO:55085	6.0526e-05	0.0033365	transmembrane transport	BmChr2_1171.8_8414|BmChr1_10874.8_19929|BmChr3_11387.9_5718|BmChr5_11082.3_10119|BmChr1_9788.6_5045|BmChr6_7937.3_2413|BmChr4_661.8_12980|BmChr2_3036.1_5345|BmChr4_9779.4_6104|BmChr5_10529_3696|BmChr6_4991.2_3660|BmChr1_7197.4_3323|BmChr2_4856.9_3382|BmChr2_7848.3_3742|BmChr2_3604.8_3190|BmChr1_7010.8_4576|BmChr2_2622.3_13901|BmChr3_4596.1_6790|BmChr6_3244.9_14021|BmChr6_150.9_3336|BmChr2_7900.4_…
GO:09187	0.00011878	0.0052384	cyclic nucleotide metabolic process	BmChr6_10851.6_10849|BmChr2_8985.3_7890|BmChr5_29.3_2687|BmChr5_32.5_3012|BmChr6_3643.2_4149|BmChr1_6891.4_8406|BmChr6_8998.6_6536|BmChr5_6708.7_6971|BmChr5_3051.8_2634|BmChr4_6547.2_9078
GO:09190	0.00011878	0.0052384	cyclic nucleotide biosynthetic process	BmChr6_10851.6_10849|BmChr2_8985.3_7890|BmChr5_29.3_2687|BmChr5_32.5_3012|BmChr6_3643.2_4149|BmChr1_6891.4_8406|BmChr6_8998.6_6536|BmChr5_6708.7_6971|BmChr5_3051.8_2634|BmChr4_6547.2_9078
GO:19538	0.00030664	0.012293	protein metabolic process	BmChr1_2048_2383|BmChr5_2285.2_3293|BmChr4_4219.3_1511|BmChr6_5254.2_2171|BmChr5_6862_7071|BmChr6_102.6_1429|BmChr2_4244.4_2390|BmChr6_8998.6_6536|BmChr2_5239.4_1339|BmChr6_4991.2_3660|BmChr4_3261.8_1795|BmChr1_5440.3_2339|BmChr6_7986.9_3126|BmChr2_8985.3_7890|BmChr4_4826.2_4751|BmChr5_8102_3123|BmChr5_8624.5_1606|BmChr6_5213_5383|BmChr1_4695.4_10263|BmChr5_8620.5_3741|BmChr1_9674.9_3288|BmChr5_8…
GO:06821	0.0005508	0.018518	chloride transport	BmChr5_11082.3_10119|BmChr2_1181.8_15294|BmChr2_2622.3_13901|BmChr4_373.8_7631|BmChr2_3260.7_4445
GO:23033	0.00055088	0.018518	signaling pathway	BmChr4_3032.9_1637|BmChr6_2418.5_5213|BmChr6_8998.6_6536|BmChr3_8011.7_28116|BmChr6_4458.5_1639|BmChr4_6547.2_9078|BmChr4_6124.6_11443|BmChr6_3435_2479|BmChr6_10851.6_10849|BmChr2_3728.3_1662|BmChr2_8985.3_7890|BmChr5_29.3_2687|BmScaffold7_98.2_5353|BmChr1_4695.4_10263|BmChr6_9633.9_9788|BmChr4_1066.7_3402|BmChr6_3120.4_3662|BmChr3_856.2_4302|BmChr6_3124.2_2181|BmChr1_6891.4_8406|BmChr6_213.6_339…
GO:07186	0.00070647	0.018518	G-protein coupled receptor protein signaling pathway	BmChr4_3032.9_1637|BmChr6_3512.3_5041|BmChr6_2418.5_5213|BmChr3_851.9_1821|BmChr6_4458.5_1639|BmChr4_6124.6_11443|BmChr6_3435_2479|BmChr6_220.3_1206|BmChr2_3728.3_1662|BmChr2_5551.7_11715|BmChr4_1083_5344|BmChr6_3430.2_1704|BmScaffold7_98.2_5353|BmChr1_1756_6908|BmChr6_3441.2_1522|BmChr4_1066.7_3402|BmChr6_217.3_2644|BmChr6_3120.4_3662|BmChr2_3730.7_7228|BmChr3_856.2_4302|BmChr6_3124.2_2181|BmChr…
GO:30203	0.00071385	0.018518	glycosaminoglycan metabolic process	BmChr6_874.7_2615|BmChr6_9097.3_8446|BmChr1_7657.3_1064|BmChr3_8131.5_1293|BmChr4_323.2_1689|BmChr6_1542.1_7571
GO:06023	0.00071385	0.018518	aminoglycan biosynthetic process	BmChr6_874.7_2615|BmChr6_9097.3_8446|BmChr1_7657.3_1064|BmChr3_8131.5_1293|BmChr4_323.2_1689|BmChr6_1542.1_7571
GO:06024	0.00071385	0.018518	glycosaminoglycan biosynthetic process	BmChr6_874.7_2615|BmChr6_9097.3_8446|BmChr1_7657.3_1064|BmChr3_8131.5_1293|BmChr4_323.2_1689|BmChr6_1542.1_7571
GO:55114	0.00077794	0.01906	oxidation reduction	BmChr2_3459.3_2585|BmChr2_324.7_2691|BmChr2_4095_4855|BmChr5_9203_2852|BmChr4_3697.4_8207|BmChr5_5904.9_2766|BmChr2_10374.3_3838|BmChr6_6803.9_8548|BmChr2_6049.4_1534|BmChr2_2034.4_2842|BmChr2_10358_12695|BmChr5_1350.5_10326|BmChr6_5397.3_1110|BmChr5_286.6_2195|BmChr4_3228.8_2245|BmChr4_329_2759|BmChr2_10386.6_5184|BmChr2_10351.1_3855|BmChr6_9410_3197|BmChr3_4238.8_1068|BmChr4_3264.1_2443|BmChr4_…
GO:42938	0.0011732	0.025377	dipeptide transport	BmChr3_10128_5839|BmChr6_7937.3_2413|BmChr3_7583.7_2850
GO:30166	0.0012084	0.025377	proteoglycan biosynthetic process	BmChr6_874.7_2615|BmChr6_9097.3_8446|BmChr1_7657.3_1064|BmChr3_8131.5_1293|BmChr4_323.2_1689|BmChr6_1542.1_7571
GO:06029	0.0012084	0.025377	proteoglycan metabolic process	BmChr6_874.7_2615|BmChr6_9097.3_8446|BmChr1_7657.3_1064|BmChr3_8131.5_1293|BmChr4_323.2_1689|BmChr6_1542.1_7571
GO:09101	0.001817	0.036422	glycoprotein biosynthetic process	BmChr6_874.7_2615|BmChr6_9097.3_8446|BmChr6_341.4_3410|BmChr1_7657.3_1064|BmChr6_102.6_1429|BmChr3_4240.5_5446|BmChr3_2417.6_9157|BmChr3_3073.8_7020|BmChr2_442_2556|BmChr6_2276.8_5241|BmChr3_8131.5_1293|BmChr2_281.5_8799|BmChr4_323.2_1689|BmChr3_1211.8_7157|BmChr6_1542.1_7571|BmChr2_3514_2786|BmChr1_706.8_4948|BmChr2_2254_3419
GO:09123	0.0019838	0.036451	nucleoside monophosphate metabolic process	BmChr6_10851.6_10849|BmChr2_8985.3_7890|BmChr5_29.3_2687|BmChr5_32.5_3012|BmChr6_3643.2_4149|BmChr1_6891.4_8406|BmChr6_8998.6_6536|BmChr5_6708.7_6971|BmChr5_3051.8_2634|BmChr4_6547.2_9078
GO:09124	0.0019838	0.036451	nucleoside monophosphate biosynthetic process	BmChr6_10851.6_10849|BmChr2_8985.3_7890|BmChr5_29.3_2687|BmChr5_32.5_3012|BmChr6_3643.2_4149|BmChr1_6891.4_8406|BmChr6_8998.6_6536|BmChr5_6708.7_6971|BmChr5_3051.8_2634|BmChr4_6547.2_9078
GO:09100	0.0020991	0.037027	glycoprotein metabolic process	BmChr6_874.7_2615|BmChr6_9097.3_8446|BmChr6_341.4_3410|BmChr1_7657.3_1064|BmChr6_102.6_1429|BmChr3_4240.5_5446|BmChr3_2417.6_9157|BmChr3_3073.8_7020|BmChr2_442_2556|BmChr6_2276.8_5241|BmChr3_8131.5_1293|BmChr2_281.5_8799|BmChr4_323.2_1689|BmChr3_1211.8_7157|BmChr6_1542.1_7571|BmChr2_3514_2786|BmChr1_706.8_4948|BmChr2_2254_3419
Cellular compontent
GO ID	P-value	Corr p-value	Description	Gene ID
GO:05576	3.9956e-09	4.3952e-07	extracellular region	BmChr2_1846.1_689|BmChr4_7718.9_1137|BmChr5_4.5_540|BmScaffold16_46.3_1970|BmChr6_2917.4_784|BmChr3_307.6_578|BmChr6_5527.6_508|BmChr1_3163.1_3993|BmChr5_588_2063|BmChr5_6643.4_523|BmChr4_9928.3_1463|BmChr6_5398.9_593|BmChr1_3577.8_1435|BmChr6_2631.2_285640|BmChr2_618.8_1645|BmChr6_7842.6_832|BmChr1_9112.2_826|BmChr6_972.8_5570|BmChr3_311.2_1350|BmChr6_4394.8_942|BmChr5_584.7_1974|BmChr3_306.6_59…
GO:05615	5.0029e-06	0.00021179	extracellular space	BmChr3_306.6_596|BmChr5_4.5_540|BmScaffold16_46.3_1970|BmChr1_3328.4_17965|BmChr3_307.6_578|BmChr2_2325.5_2895|BmChr6_6919_528|BmChr6_5527.6_508|BmChr5_588_2063|BmChr5_6643.4_523|BmChr4_9928.3_1463|BmChr6_5398.9_593|BmChr5_848.3_2708|BmScaffold16_50.4_2136|BmChr3_313.2_738|BmChr1_9112.2_826|BmChr5_6359.1_463|BmChr6_6918.1_641|BmChr3_311.2_1350|BmChr4_9935.8_1943|BmChr1_8190.9_518|BmChr5_584.7_1974
GO:16020	5.776e-06	0.00021179	membrane	BmChr1_10874.8_19929|BmChr3_11387.9_5718|BmChr6_102.6_1429|BmChr6_2418.5_5213|BmChr5_5925.6_5382|BmChr6_4991.2_3660|BmChr3_5229.4_6443|BmChr3_842.8_7962|BmChr4_6124.6_11443|BmChr1_7197.4_3323|BmChr2_3604.8_3190|BmChr2_8985.3_7890|BmChr3_4596.1_6790|BmChr6_3244.9_14021|BmChr1_4695.4_10263|BmChr2_9424.9_1977|BmChr4_1066.7_3402|BmChr6_2576.1_4312|BmChr2_10972.2_3193|BmChr4_7996.4_13167|BmChr1_2504.1…
GO:44421	3.7891e-05	0.001042	extracellular region part	BmChr3_306.6_596|BmChr5_4.5_540|BmScaffold16_46.3_1970|BmChr1_3328.4_17965|BmChr3_307.6_578|BmChr2_2325.5_2895|BmChr6_6919_528|BmChr6_5527.6_508|BmChr5_588_2063|BmChr5_6643.4_523|BmChr4_9928.3_1463|BmChr6_5398.9_593|BmChr5_848.3_2708|BmScaffold16_50.4_2136|BmChr3_313.2_738|BmChr1_9112.2_826|BmChr5_6359.1_463|BmChr6_6918.1_641|BmChr3_311.2_1350|BmChr4_9935.8_1943|BmChr1_8190.9_518|BmChr5_584.7_1974
GO:16021	8.1601e-05	0.0015795	integral to membrane	BmChr3_11387.9_5718|BmChr6_2418.5_5213|BmChr6_4991.2_3660|BmChr4_6124.6_11443|BmChr2_8985.3_7890|BmChr3_4596.1_6790|BmChr6_3244.9_14021|BmChr1_4695.4_10263|BmChr2_9424.9_1977|BmChr4_1066.7_3402|BmChr6_2576.1_4312|BmChr2_10972.2_3193|BmChr4_7996.4_13167|BmChr2_6417.4_6735|BmChr2_76.4_3411|BmChr6_3120.4_3662|BmChr4_8882.9_2382|BmChr3_856.2_4302|BmChr4_8888.9_2709|BmChr6_2707.6_1823|BmChr3_9106.2_31…
GO:31224	8.6152e-05	0.0015795	intrinsic to membrane	BmChr3_11387.9_5718|BmChr6_2418.5_5213|BmChr6_4991.2_3660|BmChr4_6124.6_11443|BmChr2_8985.3_7890|BmChr3_4596.1_6790|BmChr6_3244.9_14021|BmChr1_4695.4_10263|BmChr2_9424.9_1977|BmChr4_1066.7_3402|BmChr6_2576.1_4312|BmChr2_10972.2_3193|BmChr4_7996.4_13167|BmChr2_6417.4_6735|BmChr2_76.4_3411|BmChr6_3120.4_3662|BmChr4_8882.9_2382|BmChr3_856.2_4302|BmChr4_8888.9_2709|BmChr6_2707.6_1823|BmChr3_9106.2_31…
GO:44425	0.0017747	0.027889	membrane part	BmChr3_11387.9_5718|BmChr6_2418.5_5213|BmChr6_4991.2_3660|BmChr4_6124.6_11443|BmChr2_8985.3_7890|BmChr3_4596.1_6790|BmChr6_3244.9_14021|BmChr1_4695.4_10263|BmChr2_9424.9_1977|BmChr4_1066.7_3402|BmChr6_2576.1_4312|BmChr2_10972.2_3193|BmChr4_7996.4_13167|BmChr1_2504.1_10879|BmChr2_6417.4_6735|BmChr2_76.4_3411|BmChr6_3120.4_3662|BmChr4_8882.9_2382|BmChr3_252.3_12611|BmChr3_856.2_4302|BmChr4_8888.9_2…
Molecular function
GO ID	P-value	Corr p-value	Description	Gene ID
GO:16705	1.89e-11	3.6188e-09	oxidoreductase activity, acting on paired donors, with incorporation or reduction of molecular oxygen	BmChr4_3233.9_2175|BmChr2_3459.3_2585|BmChr2_324.7_2691|BmChr2_4095_4855|BmChr6_46.5_1680|BmChr2_2044.7_2822|BmChr5_5904.9_2766|BmChr2_10374.3_3838|BmChr2_2034.4_2842|BmChr2_10358_12695|BmChr5_1350.5_10326|BmChr1_8434.5_977|BmChr4_3228.8_2245|BmChr2_10386.6_5184|BmChr2_4092.1_2117|BmChr2_10351.1_3855|BmChr2_10379.4_3353|BmChr5_4422.9_4161|BmChr6_9410_3197|BmChr4_3264.1_2443|BmChr3_4443.7_778|BmCh…
GO:20037	3.1744e-11	3.6188e-09	heme binding	BmChr4_3233.9_2175|BmChr2_3459.3_2585|BmChr2_324.7_2691|BmChr2_4095_4855|BmChr6_46.5_1680|BmChr5_9203_2852|BmChr2_2044.7_2822|BmChr2_10374.3_3838|BmChr2_2034.4_2842|BmChr2_10358_12695|BmChr5_1350.5_10326|BmChr5_29.3_2687|BmChr6_3643.2_4149|BmChr4_3228.8_2245|BmChr2_10386.6_5184|BmChr2_4092.1_2117|BmChr2_10351.1_3855|BmChr2_10379.4_3353|BmChr6_9410_3197|BmChr4_3264.1_2443|BmChr3_4443.7_778|BmChr2_…
GO:46906	3.1744e-11	3.6188e-09	tetrapyrrole binding	BmChr4_3233.9_2175|BmChr2_3459.3_2585|BmChr2_324.7_2691|BmChr2_4095_4855|BmChr6_46.5_1680|BmChr5_9203_2852|BmChr2_2044.7_2822|BmChr2_10374.3_3838|BmChr2_2034.4_2842|BmChr2_10358_12695|BmChr5_1350.5_10326|BmChr5_29.3_2687|BmChr6_3643.2_4149|BmChr4_3228.8_2245|BmChr2_10386.6_5184|BmChr2_4092.1_2117|BmChr2_10351.1_3855|BmChr2_10379.4_3353|BmChr6_9410_3197|BmChr4_3264.1_2443|BmChr3_4443.7_778|BmChr2_…
GO:05506	3.7123e-10	3.174e-08	iron ion binding	BmChr4_3233.9_2175|BmChr2_3459.3_2585|BmChr2_324.7_2691|BmChr2_4095_4855|BmChr6_46.5_1680|BmChr5_9203_2852|BmChr1_8234.5_17090|BmChr2_2044.7_2822|BmChr5_5904.9_2766|BmChr2_10374.3_3838|BmChr2_2034.4_2842|BmChr2_10358_12695|BmChr5_1350.5_10326|BmChr5_29.3_2687|BmChr6_3643.2_4149|BmChr4_3228.8_2245|BmChr2_10386.6_5184|BmChr2_4092.1_2117|BmChr2_10351.1_3855|BmChr2_10379.4_3353|BmChr5_4422.9_4161|BmC…
GO:42302	1.2456e-09	8.52e-08	structural constituent of cuticle	BmChr5_3862.7_1050|BmChr6_7973.6_1026|BmChr2_9414_2263|BmChr4_3449.1_1637|BmChr4_2124.5_4848|BmChr4_8510.2_972|BmChr4_3184.5_1310|BmChr3_4856.1_1828|BmChr5_9235.7_1171|BmChr2_9846.9_948|BmChr5_9241.6_8609|BmChr6_6948.2_1004|BmChr4_8311.2_1088|BmChr4_8317.6_918|BmChr5_6492.8_3486|BmChr5_2788.3_3417|BmScaffold46_7.9_1311|BmChr4_49.8_1053|BmChr1_2254.8_2125|BmChr6_11139.3_1032|BmChr3_1209.7_909|BmCh…
GO:70011	1.9467e-08	1.1096e-06	peptidase activity, acting on L-amino acid peptides	BmChr1_2048_2383|BmChr4_3565.7_1396|BmChr5_6862_7071|BmChr6_4327.2_4178|BmChr5_9206.4_1999|BmChr6_8249_4834|BmChr2_4468.9_1320|BmChr4_4423.5_1534|BmChr4_3261.8_1795|BmChr2_9254.7_3219|BmChr6_8792_604|BmChr6_7986.9_3126|BmChr6_3435_2479|BmChr5_8102_3123|BmChr4_3549.2_4144|BmChr5_8624.5_1606|BmChr6_5213_5383|BmChr1_9366.6_1189|BmChr5_8620.5_3741|BmChr5_8096.1_4883|BmChr6_8247.4_1437|BmChr1_10692.4_…
GO:04190	8.1267e-08	3.4741e-06	aspartic-type endopeptidase activity	BmChr1_2048_2383|BmChr4_3565.7_1396|BmChr6_7990.7_3273|BmChr5_9206.4_1999|BmChr2_8543.7_1460|BmChr5_10888_4862|BmChr4_4423.5_1534|BmChr4_3261.8_1795|BmScaffold4_22.8_2686|BmChr6_7986.9_3126|BmChr2_2063.4_3738|BmChr4_3549.2_4144|BmChr6_5213_5383|BmChr1_9366.6_1189|BmChr4_7388.2_2018|BmChr4_3569.9_1348|BmChr6_7979.9_6392|BmChr6_8004.3_4270|BmChr6_8002.4_1447|BmChr4_3554_1348|BmChr5_10881.8_4361|BmC…
GO:70001	8.1267e-08	3.4741e-06	aspartic-type peptidase activity	BmChr1_2048_2383|BmChr4_3565.7_1396|BmChr6_7990.7_3273|BmChr5_9206.4_1999|BmChr2_8543.7_1460|BmChr5_10888_4862|BmChr4_4423.5_1534|BmChr4_3261.8_1795|BmScaffold4_22.8_2686|BmChr6_7986.9_3126|BmChr2_2063.4_3738|BmChr4_3549.2_4144|BmChr6_5213_5383|BmChr1_9366.6_1189|BmChr4_7388.2_2018|BmChr4_3569.9_1348|BmChr6_7979.9_6392|BmChr6_8004.3_4270|BmChr6_8002.4_1447|BmChr4_3554_1348|BmChr5_10881.8_4361|BmC…
GO:08233	1.2095e-07	4.596e-06	peptidase activity	BmChr1_2048_2383|BmChr4_3565.7_1396|BmChr5_6862_7071|BmChr6_4327.2_4178|BmChr5_9206.4_1999|BmChr6_8249_4834|BmChr2_4468.9_1320|BmChr4_4423.5_1534|BmChr4_3261.8_1795|BmChr2_9254.7_3219|BmChr6_8792_604|BmChr6_7986.9_3126|BmChr6_3435_2479|BmChr5_8102_3123|BmChr4_3549.2_4144|BmChr5_8624.5_1606|BmChr6_5213_5383|BmChr1_9366.6_1189|BmChr5_8620.5_3741|BmChr5_8096.1_4883|BmChr6_8247.4_1437|BmChr1_10692.4_…
GO:04725	2.2182e-07	7.5862e-06	protein tyrosine phosphatase activity	BmChr5_2285.2_3293|BmChr4_4482.5_1714|BmChr3_8719.9_1961|BmChr3_2869.4_6532|BmChr4_6586.9_444|BmChr4_1089.6_3975|BmChr6_3277.5_2391|BmChr6_4991.2_3660|BmChr4_6579.2_5912|BmChr4_3761.1_12884|BmChr6_4975.8_2290|BmChr5_2576.8_2309|BmChr6_6772.9_4167|BmChr6_5258.4_2683|BmChr1_5608.9_4022|BmChr6_3779.8_1802|BmChr2_5355.3_1679|BmChr4_1061.2_4777|BmChr6_7230.8_2792|BmChr3_8207_1646|BmChr6_7909.7_1513|Bm…
GO:04713	1.8653e-06	5.7994e-05	protein tyrosine kinase activity	BmChr5_6523.5_1707|BmChr2_5140.7_1323|BmChr2_5539.6_1865|BmChr4_11078.3_1901|BmChr6_5604.9_1784|BmChr6_6384.8_12370|BmChr4_1105_3714|BmChr4_4110.8_1615|BmChr4_4826.2_4751|BmChr4_1818.6_2816|BmChr5_5372.3_1358|BmChr5_2081.9_3323|BmChr3_9047.5_1900|BmChr4_11511.8_1911|BmChr1_4695.4_10263|BmChr6_7089.1_2168|BmChr3_9020.4_1925|BmChr1_7632.6_2004|BmChr5_6641.2_1980
GO:08234	3.2454e-06	9.2494e-05	cysteine-type peptidase activity	BmChr2_3741.4_1332|BmChr6_4327.2_4178|BmChr2_3744.5_1332|BmChr6_4291.9_31563|BmChr6_4332.3_1256|BmChr6_8249_4834|BmChr2_4460.1_1320|BmChr2_4468.9_1320|BmChr2_4463.1_1320|BmChr4_5665.9_19154|BmChr6_3455.2_1290|BmChr3_11414.9_4117|BmChr6_3435_2479|BmChr6_8258.1_1645|BmChr6_8306.7_2695|BmChr6_3447.4_3958|BmChr1_10694.2_7962|BmChr6_4310.9_8023|BmChr6_4200.6_1304|BmChr2_4595.4_5102|BmChr6_8247.4_1437|…
GO:04383	3.9877e-06	0.00010491	guanylate cyclase activity	BmChr6_10851.6_10849|BmChr5_29.3_2687|BmChr5_32.5_3012|BmChr6_3643.2_4149|BmChr6_8998.6_6536|BmChr5_6708.7_6971|BmChr5_3051.8_2634
GO:08236	7.2678e-06	0.00016497	serine-type peptidase activity	BmChr6_4327.2_4178|BmChr4_2872.3_5585|BmChr6_3378_1650|BmChr5_8615.1_1577|BmChr6_3464.1_2184|BmChr4_2869.4_2513|BmChr4_3317.9_4340|BmChr5_8626.4_1366|BmChr4_8349.8_1651|BmChr5_8102_3123|BmChr2_5332.9_2353|BmChr5_8624.5_1606|BmChr5_8620.5_3741|BmChr6_3466.6_1066|BmChr5_8618.7_1562|BmChr5_8096.1_4883|BmChr4_486.7_8033|BmChr6_4323.9_3147|BmChr4_223.6_3401|BmChr5_8094_1690
GO:17171	7.2678e-06	0.00016497	serine hydrolase activity	BmChr6_4327.2_4178|BmChr4_2872.3_5585|BmChr6_3378_1650|BmChr5_8615.1_1577|BmChr6_3464.1_2184|BmChr4_2869.4_2513|BmChr4_3317.9_4340|BmChr5_8626.4_1366|BmChr4_8349.8_1651|BmChr5_8102_3123|BmChr2_5332.9_2353|BmChr5_8624.5_1606|BmChr5_8620.5_3741|BmChr6_3466.6_1066|BmChr5_8618.7_1562|BmChr5_8096.1_4883|BmChr4_486.7_8033|BmChr6_4323.9_3147|BmChr4_223.6_3401|BmChr5_8094_1690
GO:31127	8.2277e-06	0.00016497	alpha(1,2)-fucosyltransferase activity	BmScaffold11_34.4_7170|BmChr6_1958_4843|BmChr6_1971.5_5132|BmChr6_1511.8_5225|BmChr6_1940.2_16598|BmScaffold11_48.1_5311
GO:08107	8.2277e-06	0.00016497	galactoside 2-alpha-L-fucosyltransferase activity	BmScaffold11_34.4_7170|BmChr6_1958_4843|BmChr6_1971.5_5132|BmChr6_1511.8_5225|BmChr6_1940.2_16598|BmScaffold11_48.1_5311
GO:04721	8.6825e-06	0.00016497	phosphoprotein phosphatase activity	BmChr5_2285.2_3293|BmChr4_4482.5_1714|BmChr3_8719.9_1961|BmChr3_2869.4_6532|BmChr4_6586.9_444|BmChr4_1089.6_3975|BmChr6_3277.5_2391|BmChr6_4991.2_3660|BmChr4_6579.2_5912|BmChr4_3761.1_12884|BmChr5_3309.7_3879|BmChr6_4975.8_2290|BmChr5_2576.8_2309|BmChr6_6772.9_4167|BmChr6_5258.4_2683|BmChr1_5608.9_4022|BmChr6_3779.8_1802|BmChr2_5355.3_1679|BmChr4_1061.2_4777|BmChr6_7230.8_2792|BmChr3_8207_1646|Bm…
GO:04888	1.1689e-05	0.00019291	transmembrane receptor activity	BmChr4_3032.9_1637|BmChr6_2418.5_5213|BmChr5_5925.6_5382|BmChr6_4991.2_3660|BmChr6_4458.5_1639|BmChr4_6124.6_11443|BmChr6_3435_2479|BmChr2_7848.3_3742|BmChr2_3728.3_1662|BmChr3_4596.1_6790|BmScaffold7_98.2_5353|BmChr1_4695.4_10263|BmChr2_7900.4_6588|BmChr2_9424.9_1977|BmChr4_1066.7_3402|BmChr6_2576.1_4312|BmChr2_76.4_3411|BmChr6_3120.4_3662|BmChr2_5012.2_2902|BmChr3_856.2_4302|BmChr6_3124.2_2181|…
GO:09975	1.209e-05	0.00019291	cyclase activity	BmChr6_10851.6_10849|BmChr5_29.3_2687|BmChr5_32.5_3012|BmChr6_3643.2_4149|BmChr6_8998.6_6536|BmChr5_6708.7_6971|BmChr5_3051.8_2634
GO:30570	1.2409e-05	0.00019291	pectate lyase activity	BmChr6_341.4_3410|BmChr6_7842.6_832|BmChr6_4394.8_942|BmChr1_3163.1_3993|BmChr6_4393.4_4582
GO:16837	1.2409e-05	0.00019291	carbon-oxygen lyase activity, acting on polysaccharides	BmChr6_341.4_3410|BmChr6_7842.6_832|BmChr6_4394.8_942|BmChr1_3163.1_3993|BmChr6_4393.4_4582
GO:04185	1.6045e-05	0.00023859	serine-type carboxypeptidase activity	BmChr5_8626.4_1366|BmChr5_8102_3123|BmChr6_3378_1650|BmChr5_8624.5_1606|BmChr5_8615.1_1577|BmChr5_8620.5_3741|BmChr5_8618.7_1562|BmChr5_8096.1_4883|BmChr5_8094_1690
GO:05216	2.0036e-05	0.0002741	ion channel activity	BmChr2_9427.7_11093|BmChr5_11082.3_10119|BmChr6_7937.3_2413|BmChr2_966.5_15695|BmChr5_5925.6_5382|BmChr6_4991.2_3660|BmChr4_4490.5_9267|BmChr3_842.8_7962|BmChr6_2774.4_3653|BmChr2_5512.1_11904|BmChr2_3260.7_4445|BmChr4_1827.1_3023|BmChr2_7848.3_3742|BmChr2_2622.3_13901|BmChr3_10128_5839|BmChr2_3174.7_22934|BmChr3_4596.1_6790|BmChr2_7900.4_6588|BmChr2_9424.9_1977|BmChr5_4229.8_3149|BmChr6_2576.1_4…
GO:22838	2.0036e-05	0.0002741	substrate-specific channel activity	BmChr2_9427.7_11093|BmChr5_11082.3_10119|BmChr6_7937.3_2413|BmChr2_966.5_15695|BmChr5_5925.6_5382|BmChr6_4991.2_3660|BmChr4_4490.5_9267|BmChr3_842.8_7962|BmChr6_2774.4_3653|BmChr2_5512.1_11904|BmChr2_3260.7_4445|BmChr4_1827.1_3023|BmChr2_7848.3_3742|BmChr2_2622.3_13901|BmChr3_10128_5839|BmChr2_3174.7_22934|BmChr3_4596.1_6790|BmChr2_7900.4_6588|BmChr2_9424.9_1977|BmChr5_4229.8_3149|BmChr6_2576.1_4…
GO:70008	2.9127e-05	0.00038314	serine-type exopeptidase activity	BmChr5_8626.4_1366|BmChr5_8102_3123|BmChr6_3378_1650|BmChr5_8624.5_1606|BmChr5_8615.1_1577|BmChr5_8620.5_3741|BmChr5_8618.7_1562|BmChr5_8096.1_4883|BmChr5_8094_1690
GO:22803	6.1166e-05	0.00074709	passive transmembrane transporter activity	BmChr2_9427.7_11093|BmChr5_11082.3_10119|BmChr6_7937.3_2413|BmChr2_966.5_15695|BmChr5_5925.6_5382|BmChr6_4991.2_3660|BmChr4_4490.5_9267|BmChr3_842.8_7962|BmChr6_2774.4_3653|BmChr2_5512.1_11904|BmChr2_3260.7_4445|BmChr4_1827.1_3023|BmChr2_7848.3_3742|BmChr2_2622.3_13901|BmChr3_10128_5839|BmChr2_3174.7_22934|BmChr3_4596.1_6790|BmChr2_7900.4_6588|BmChr2_9424.9_1977|BmChr5_4229.8_3149|BmChr6_2576.1_4…
GO:15267	6.1166e-05	0.00074709	channel activity	BmChr2_9427.7_11093|BmChr5_11082.3_10119|BmChr6_7937.3_2413|BmChr2_966.5_15695|BmChr5_5925.6_5382|BmChr6_4991.2_3660|BmChr4_4490.5_9267|BmChr3_842.8_7962|BmChr6_2774.4_3653|BmChr2_5512.1_11904|BmChr2_3260.7_4445|BmChr4_1827.1_3023|BmChr2_7848.3_3742|BmChr2_2622.3_13901|BmChr3_10128_5839|BmChr2_3174.7_22934|BmChr3_4596.1_6790|BmChr2_7900.4_6588|BmChr2_9424.9_1977|BmChr5_4229.8_3149|BmChr6_2576.1_4…
GO:04872	6.814e-05	0.00080358	receptor activity	BmChr4_3032.9_1637|BmChr6_2418.5_5213|BmChr5_5925.6_5382|BmChr6_4991.2_3660|BmChr6_4458.5_1639|BmChr4_6124.6_11443|BmChr6_3435_2479|BmChr2_7848.3_3742|BmChr2_3728.3_1662|BmChr3_4596.1_6790|BmScaffold7_98.2_5353|BmChr1_4695.4_10263|BmChr2_7900.4_6588|BmChr2_9424.9_1977|BmChr4_1066.7_3402|BmChr6_2576.1_4312|BmChr2_76.4_3411|BmChr6_3120.4_3662|BmChr2_5012.2_2902|BmChr3_856.2_4302|BmChr6_3124.2_2181|…
GO:60089	7.766e-05	0.00085677	molecular transducer activity	BmChr4_3032.9_1637|BmChr6_2418.5_5213|BmChr5_5925.6_5382|BmChr6_4991.2_3660|BmChr6_4458.5_1639|BmChr4_6124.6_11443|BmChr6_3435_2479|BmChr2_7848.3_3742|BmChr2_3728.3_1662|BmChr3_4596.1_6790|BmScaffold7_98.2_5353|BmChr1_4695.4_10263|BmChr2_7900.4_6588|BmChr2_9424.9_1977|BmChr4_1066.7_3402|BmChr6_2576.1_4312|BmChr2_76.4_3411|BmChr6_3120.4_3662|BmChr2_5012.2_2902|BmChr3_856.2_4302|BmChr6_3124.2_2181|…
GO:04871	7.766e-05	0.00085677	signal transducer activity	BmChr4_3032.9_1637|BmChr6_2418.5_5213|BmChr5_5925.6_5382|BmChr6_4991.2_3660|BmChr6_4458.5_1639|BmChr4_6124.6_11443|BmChr6_3435_2479|BmChr2_7848.3_3742|BmChr2_3728.3_1662|BmChr3_4596.1_6790|BmScaffold7_98.2_5353|BmChr1_4695.4_10263|BmChr2_7900.4_6588|BmChr2_9424.9_1977|BmChr4_1066.7_3402|BmChr6_2576.1_4312|BmChr2_76.4_3411|BmChr6_3120.4_3662|BmChr2_5012.2_2902|BmChr3_856.2_4302|BmChr6_3124.2_2181|…
GO:16791	0.00011027	0.001158	phosphatase activity	BmChr5_2285.2_3293|BmChr4_4482.5_1714|BmChr3_8719.9_1961|BmChr3_2869.4_6532|BmChr6_3277.5_2391|BmChr6_4991.2_3660|BmChr4_6579.2_5912|BmChr5_2576.8_2309|BmChr6_5258.4_2683|BmChr6_3779.8_1802|BmChr6_7230.8_2792|BmChr4_4492_1374|BmChr4_4969.7_1514|BmChr4_6586.9_444|BmChr4_1089.6_3975|BmChr4_3761.1_12884|BmChr5_3309.7_3879|BmChr6_4975.8_2290|BmChr6_6772.9_4167|BmChr1_5608.9_4022|BmChr2_5355.3_1679|Bm…
GO:16849	0.00011174	0.001158	phosphorus-oxygen lyase activity	BmChr6_10851.6_10849|BmChr2_8985.3_7890|BmChr5_29.3_2687|BmChr5_32.5_3012|BmChr6_3643.2_4149|BmChr1_6891.4_8406|BmChr6_8998.6_6536|BmChr5_6708.7_6971|BmChr5_3051.8_2634|BmChr4_6547.2_9078
GO:22836	0.00014088	0.0014171	gated channel activity	BmChr2_9427.7_11093|BmChr5_11082.3_10119|BmChr2_966.5_15695|BmChr6_4991.2_3660|BmChr4_4490.5_9267|BmChr2_3260.7_4445|BmChr2_7848.3_3742|BmChr2_2622.3_13901|BmChr2_3174.7_22934|BmChr3_4596.1_6790|BmChr2_7900.4_6588|BmChr2_9424.9_1977|BmChr6_2576.1_4312|BmChr2_6417.4_6735|BmChr2_76.4_3411|BmChr4_290.9_6434|BmChr2_3150.5_3591|BmChr2_5012.2_2902|BmChr4_373.8_7631|BmChr6_1992.5_33527|BmScaffold11_4.7_…
GO:05247	0.00021744	0.0021247	voltage-gated chloride channel activity	BmChr5_11082.3_10119|BmChr2_1181.8_15294|BmChr2_2622.3_13901|BmChr4_373.8_7631|BmChr2_3260.7_4445
GO:04175	0.00023189	0.0022029	endopeptidase activity	BmChr1_2048_2383|BmChr4_3565.7_1396|BmChr6_7990.7_3273|BmChr6_4327.2_4178|BmChr5_9206.4_1999|BmChr2_8543.7_1460|BmChr5_10888_4862|BmChr4_4423.5_1534|BmChr4_3261.8_1795|BmChr2_9254.7_3219|BmScaffold4_22.8_2686|BmChr6_8792_604|BmChr6_7986.9_3126|BmChr2_2063.4_3738|BmChr4_3549.2_4144|BmChr6_5213_5383|BmChr2_9271.4_2852|BmChr1_9366.6_1189|BmChr2_9276.5_7919|BmChr4_7388.2_2018|BmChr2_4595.4_5102|BmChr…
GO:08378	0.00024978	0.0023088	galactosyltransferase activity	BmChr2_281.5_8799|BmChr6_102.6_1429|BmChr3_4240.5_5446|BmChr3_1211.8_7157|BmChr3_2417.6_9157|BmChr3_3073.8_7020|BmChr2_442_2556|BmChr2_3514_2786|BmChr6_2276.8_5241|BmChr1_706.8_4948|BmChr2_2254_3419
GO:04930	0.00046158	0.0041543	G-protein coupled receptor activity	BmChr4_3032.9_1637|BmChr6_3512.3_5041|BmChr6_2418.5_5213|BmChr3_851.9_1821|BmChr6_4458.5_1639|BmChr4_6124.6_11443|BmChr6_3435_2479|BmChr6_220.3_1206|BmChr2_3728.3_1662|BmChr2_5551.7_11715|BmChr4_1083_5344|BmChr6_3430.2_1704|BmScaffold7_98.2_5353|BmChr6_3441.2_1522|BmChr4_1066.7_3402|BmChr6_217.3_2644|BmChr6_3120.4_3662|BmChr2_3730.7_7228|BmChr3_856.2_4302|BmChr6_3124.2_2181|BmChr4_11163.8_3227|Bm…
GO:03824	0.00052416	0.0044199	catalytic activity	BmChr1_2048_2383|BmChr4_4219.3_1511|BmChr5_6862_7071|BmChr2_3459.3_2585|BmChr2_324.7_2691|BmChr6_102.6_1429|BmChr3_2869.4_6532|BmChr2_4244.4_2390|BmChr4_7868.3_1698|BmChr6_4991.2_3660|BmChr1_3163.1_3993|BmChr2_8806.1_5847|BmChr3_5229.4_6443|BmChr5_5904.9_2766|BmChr2_2034.4_2842|BmChr4_6124.6_11443|BmScaffold4_8.6_3528|BmChr6_7629.1_2986|BmChr5_1350.5_10326|BmChr5_8102_3123|BmChr4_3228.8_2245|BmCh…
GO:08308	0.00052987	0.0044199	voltage-gated anion channel activity	BmChr5_11082.3_10119|BmChr2_1181.8_15294|BmChr2_2622.3_13901|BmChr4_373.8_7631|BmChr2_3260.7_4445
GO:05254	0.00052987	0.0044199	chloride channel activity	BmChr5_11082.3_10119|BmChr2_1181.8_15294|BmChr2_2622.3_13901|BmChr4_373.8_7631|BmChr2_3260.7_4445
GO:16758	0.00058645	0.0047754	transferase activity, transferring hexosyl groups	BmChr6_9097.3_8446|BmChr6_1971.5_5132|BmChr6_102.6_1429|BmChr3_4240.5_5446|BmChr5_2813.2_2853|BmChr2_442_2556|BmChr5_2012.4_4600|BmChr5_1816.6_4209|BmChr2_281.5_8799|BmChr1_706.8_4948|BmChr2_2254_3419|BmChr5_1421.8_4347|BmScaffold11_48.1_5311|BmChr6_1958_4843|BmChr6_341.4_3410|BmChr5_3398.7_3423|BmChr2_665.8_4470|BmChr6_1511.8_5225|BmChr5_220.1_1675|BmChr3_2417.6_9157|BmChr3_3073.8_7020|BmChr6_22…
GO:05253	0.0010897	0.0086671	anion channel activity	BmChr5_11082.3_10119|BmChr2_1181.8_15294|BmChr2_2622.3_13901|BmChr4_373.8_7631|BmChr2_3260.7_4445
GO:15252	0.0011431	0.0088847	hydrogen ion channel activity	BmChr3_10128_5839|BmChr6_7937.3_2413|BmChr3_7583.7_2850
GO:42578	0.0014412	0.010588	phosphoric ester hydrolase activity	BmChr5_2285.2_3293|BmChr4_4482.5_1714|BmChr3_8719.9_1961|BmChr3_2869.4_6532|BmChr6_3277.5_2391|BmChr6_4991.2_3660|BmChr4_6579.2_5912|BmChr5_2576.8_2309|BmChr6_5258.4_2683|BmChr6_3779.8_1802|BmChr6_7230.8_2792|BmChr6_9633.9_9788|BmChr4_4492_1374|BmChr4_4969.7_1514|BmChr4_6586.9_444|BmChr4_1089.6_3975|BmChr4_3761.1_12884|BmChr5_3309.7_3879|BmChr6_4975.8_2290|BmChr6_6772.9_4167|BmChr1_5608.9_4022|Bm…
GO:22834	0.0014551	0.010588	ligand-gated channel activity	BmChr2_9427.7_11093|BmChr2_3150.5_3591|BmChr2_5012.2_2902|BmChr2_966.5_15695|BmChr6_4991.2_3660|BmChr6_1992.5_33527|BmScaffold11_4.7_10457|BmChr2_7848.3_3742|BmChr5_3293.6_4556|BmChr3_4596.1_6790|BmChr2_7900.4_6588|BmChr2_9424.9_1977|BmChr6_9700.8_34064|BmChr6_2587.4_2421|BmChr6_2576.1_4312|BmChr4_7110.8_2864|BmChr2_76.4_3411|BmChr4_290.9_6434
GO:15276	0.0014551	0.010588	ligand-gated ion channel activity	BmChr2_9427.7_11093|BmChr2_3150.5_3591|BmChr2_5012.2_2902|BmChr2_966.5_15695|BmChr6_4991.2_3660|BmChr6_1992.5_33527|BmScaffold11_4.7_10457|BmChr2_7848.3_3742|BmChr5_3293.6_4556|BmChr3_4596.1_6790|BmChr2_7900.4_6588|BmChr2_9424.9_1977|BmChr6_9700.8_34064|BmChr6_2587.4_2421|BmChr6_2576.1_4312|BmChr4_7110.8_2864|BmChr2_76.4_3411|BmChr4_290.9_6434
GO:05230	0.001811	0.012903	extracellular ligand-gated ion channel activity	BmChr2_9427.7_11093|BmChr2_3150.5_3591|BmChr2_5012.2_2902|BmChr2_966.5_15695|BmChr6_4991.2_3660|BmChr6_1992.5_33527|BmScaffold11_4.7_10457|BmChr2_7848.3_3742|BmChr5_3293.6_4556|BmChr3_4596.1_6790|BmChr2_7900.4_6588|BmChr2_9424.9_1977|BmChr6_2587.4_2421|BmChr6_2576.1_4312|BmChr4_7110.8_2864|BmChr2_76.4_3411|BmChr4_290.9_6434
GO:04180	0.0018742	0.013081	carboxypeptidase activity	BmChr5_6862_7071|BmChr5_8626.4_1366|BmChr5_8102_3123|BmChr6_3378_1650|BmChr5_8624.5_1606|BmChr5_8615.1_1577|BmChr5_8620.5_3741|BmChr5_8618.7_1562|BmChr5_8096.1_4883|BmChr5_8094_1690
GO:16491	0.003191	0.021826	oxidoreductase activity	BmChr2_3459.3_2585|BmChr2_324.7_2691|BmChr2_4095_4855|BmChr5_9203_2852|BmChr4_7868.3_1698|BmChr4_3697.4_8207|BmChr5_5904.9_2766|BmChr2_10374.3_3838|BmChr6_6803.9_8548|BmChr2_6049.4_1534|BmChr2_2034.4_2842|BmChr2_10358_12695|BmChr5_1350.5_10326|BmChr6_5397.3_1110|BmChr5_286.6_2195|BmChr6_587.2_2194|BmChr4_3228.8_2245|BmChr4_329_2759|BmChr3_5718.5_3350|BmChr2_10386.6_5184|BmChr2_10351.1_3855|BmChr6…
GO:47756	0.0033409	0.021973	chondroitin 4-sulfotransferase activity	BmChr6_874.7_2615|BmChr1_7657.3_1064|BmChr3_8131.5_1293|BmChr4_323.2_1689|BmChr6_1542.1_7571
GO:34481	0.0033409	0.021973	chondroitin sulfotransferase activity	BmChr6_874.7_2615|BmChr1_7657.3_1064|BmChr3_8131.5_1293|BmChr4_323.2_1689|BmChr6_1542.1_7571
GO:16757	0.0058286	0.037611	transferase activity, transferring glycosyl groups	BmChr6_9097.3_8446|BmChr6_1971.5_5132|BmChr6_102.6_1429|BmChr3_4240.5_5446|BmChr5_2813.2_2853|BmChr2_442_2556|BmChr5_2012.4_4600|BmChr5_1816.6_4209|BmChr2_281.5_8799|BmChr1_706.8_4948|BmChr2_2254_3419|BmChr5_1421.8_4347|BmScaffold11_48.1_5311|BmChr6_1958_4843|BmChr6_341.4_3410|BmChr5_3398.7_3423|BmChr2_665.8_4470|BmChr6_1511.8_5225|BmChr5_220.1_1675|BmChr3_2417.6_9157|BmChr3_3073.8_7020|BmChr6_36…
