# Supplementary material for: A Reference Genome of Bursaphelenchus mucronatus Provides New Resources for Revealing Its Displacement by Pinewood Nematode
Source: Genes (Basel). 2020 May 19;11(5):570. doi: 10.3390/genes11050570 (PMC7288286; doi:10.3390/genes11050570)
Supplement: Supplementary file 1 [file genes-11-00570-s001.zip › genes-746709-supplementary/Supp-Table/Table S16.xls]

## Sheet: Table S16
Table S16. Statistics of cellulase family of B. xylophilus and B. mucronatus.
Type	Gene ID
GT21	BXY_1741500.1	BmChr5_7116.6_6946
GH17	BXY_0769600.1
GT3	BXY_1274000.1	BXY_1130700.1	BmChr1_377.8_3106
GT27	BXY_0167600.1	BXY_0548600.1	BXY_0289200.1	BXY_1611900.1	BXY_1140600.1	BXY_0304200.1	BXY_0075100.1	BXY_0227100.1	BXY_0004900.1	BXY_0717400.1	BXY_0171900.1	BXY_0620400.1	BXY_1471500.1	BmChr1_123.8_2605	BmChr1_496.1_3743	BmChr1_3853.3_7643	BmChr1_6767.1_5569	BmChr1_10755.4_9888	BmChr2_2125.7_984	BmChr2_6496.8_2614	BmChr2_11584.4_3169	BmChr6_689.7_4287	BmChr6_5457.2_6172	BmScaffold1_9.4_4035	BmScaffold62_3.6_9767
AA3_2	BXY_1187700.1	BmChr1_10851.7_3445
GT61	BXY_0000700.1	BmChr3_6688.3_4171
GH30_5	BXY_0724700.1
GT49	BXY_1685100.1	BmChr6_2570.4_1626
GH19	BXY_0724400.1	BXY_0768000.1	BXY_0312700.1	BXY_0241100.1	BXY_0218300.1	BXY_0640100.1	BXY_1563600.1	BXY_0013600.1	BmChr1_7068.2_1920	BmChr2_5258.9_1914	BmChr2_6836.5_2047	BmChr4_4805.4_2497	BmChr6_5028.6_4203	BmChr6_5771.7_2197	BmChr6_8914.7_1921
GT13	BXY_0511700.1	BXY_1335100.1	BXY_0511800.1	BmChr4_9667.5_5216
GH13_8	BXY_0276900.1	BmChr5_5077.8_3873
CBM50	BXY_1177400.1	BXY_0467200.1	BmChr3_8166.6_256
CBM48	BXY_1088800.1	BXY_0128100.1	BmChr4_3923.5_930
GT51	BmChr1_9536.7_6398	BmChr2_8930.4_1792
GH13_25	BXY_1568000.1	BmChr5_10802.8_8176
GT1	BXY_1769600.1	BXY_0754200.1	BXY_1222800.1	BXY_0982200.1	BXY_0588500.1	BXY_1343700.1	BXY_0486500.1	BXY_0498200.1	BXY_1641400.1	BXY_0222100.1	BmChr1_5836.3_3599	BmChr2_5672.6_2354	BmChr5_554_7599	BmChr5_1448.2_4268	BmChr5_3827.2_592	BmChr5_8078.7_1970	BmChr6_1634.5_29357	BmChr6_5626.5_822	BmScaffold16_14.3_7150
GT23	BXY_0737300.1	BmChr2_6230.7_551
GT55	BmChr4_6296.5_907
GH72	BXY_0564200.1	BmChr3_7094.4_1307
CBM13	BXY_0832500.1	BmChr2_8799.1_6266
GT4	BXY_0505200.1	BXY_1098900.1	BXY_1031400.1	BXY_0781300.1	BXY_0852600.1	BXY_1439400.1	BXY_0778100.1	BXY_0777300.1	BXY_0957600.1	BXY_1640500.1	BmChr1_5858.7_3399	BmChr2_4786.8_2730	BmChr2_4902.5_13905	BmChr4_1246.2_6073	BmChr4_5159.3_2703	BmChr4_5448.3_1836	BmChr4_9206.9_885	BmChr5_4159.5_1833	BmChr5_8343.9_1024
GH47	BXY_1128400.1	BXY_0355500.1	BXY_1620400.1	BXY_1100900.1	BXY_0909700.1	BXY_1204800.1	BmChr1_6446.4_3198	BmChr2_10789.8_5674	BmChr3_8566_1915	BmChr4_5102_1963	BmChr4_8063_11960	BmChr6_5595.4_2124	BmChr6_6558_5125	BmScaffold2_78.3_4237
GT66	BXY_0595100.1	BXY_0128800.1	BmChr1_4771_2661	BmChr4_3950.3_2771
GT98	BXY_0810300.1	BmChr2_3697.5_7514
GT7	BXY_1056400.1	BXY_0286400.1	BXY_0995800.1	BXY_0171100.1	BXY_1637800.1	BmChr1_5931_1124	BmChr2_9388.7_1225	BmChr3_5914.3_4342	BmChr3_7962.5_2364	BmChr5_5345_3036
GH31	BXY_0176400.1	BXY_1640100.1	BXY_0229000.1	BXY_0227500.1	BmChr1_5864.9_354	BmChr2_1816.2_9509	BmChr6_5385.8_8245	BmChr6_5450_451
PL3_2	BXY_1362800.1	BXY_1484600.1	BXY_0827500.1	BXY_1587600.1	BXY_0398600.1	BXY_1260300.1	BXY_1587500.1	BXY_1293100.1	BXY_1309100.1	BXY_1015500.1	BXY_1462900.1	BXY_1012400.1	BXY_1321400.1	BXY_0827700.1	BXY_1587300.1	BXY_1587700.1	BXY_1587200.1	BXY_0827800.1	BXY_0827600.1	BXY_1287600.1	BXY_1090600.1	BXY_1293200.1	BmChr1_3163.1_3993	BmChr6_341.4_3410	BmChr6_4393.4_4582	BmChr6_4394.8_942	BmChr6_7842.6_832
GH2	BXY_1748900.1	BmChr5_7321.7_1357
GT92	BXY_0505300.1	BXY_1662500.1	BmChr1_5055.4_7563	BmChr5_4161.6_1489
GT30	BXY_0134900.1	BmChr3_5599.3_1710
GT50	BXY_1731000.1	BmChr5_6819_1455
GT68	BXY_1201700.1	BXY_0620200.1
GH13_26	BXY_0465800.1	BmChr3_8142.2_2971
CE8	BXY_1695400.1	BmChr5_9052.6_844
CBM14	BXY_1758200.1
GH18	BXY_1358600.1	BXY_1650900.1	BXY_0768700.1	BXY_0640700.1	BmChr1_5433.7_3551	BmChr1_7035_4027	BmChr2_5239.4_1339
GH27	BXY_0833400.1	BXY_0833500.1	BXY_0833700.1	BmChr6_3978.4_1438	BmChr6_3980.3_3210	BmChr6_3984.3_7112
GT43	BXY_1459700.1	BXY_1306400.1	BXY_1730600.1	BXY_0265000.1	BXY_1705700.1	BXY_0594400.1	BXY_1705600.1	BXY_0225800.1	BXY_0176300.1	BXY_1248100.1	BmChr2_1810.9_1782	BmChr5_4028.1_2092	BmChr5_4679_3386	BmChr5_6811.8_2439	BmChr5_9627_7028	BmChr5_9631.4_8087	BmChr6_5528.2_1617
GH116	BXY_0146800.1	BmChr3_5229.4_6443
GT16	BXY_1515700.1	BmChr1_7928.5_1817
CE16	BXY_1229700.1	BXY_0488200.1	BmScaffold58_14.8_719
GH99	BXY_0671700.1	BXY_0683400.1	BmChr3_3610.9_6388
GH38	BXY_1171800.1	BXY_1171900.1	BmChr4_5402.2_9491
GT31	BXY_1499300.1	BXY_0225000.1	BXY_1439300.1	BXY_1761200.1	BXY_0606700.1	BXY_1328600.1	BXY_0763600.1	BmChr1_4353.8_3126	BmChr2_5386.8_5679	BmChr4_5450.3_1210	BmChr5_3684.4_4132	BmChr5_7779_5901	BmChr6_5542.6_1823
GT8	BmChr4_4725.9_2234
GH45	BXY_0188300.1	BXY_0937900.1	BXY_0433800.1	BXY_0433700.1	BXY_1054300.1	BXY_0692600.1	BXY_0937800.1	BXY_0202400.1	BXY_0693500.1	BXY_0693400.1	BXY_1261000.1	BmChr2_413.1_675	BmChr2_415.5_675	BmChr2_9155.1_10940	BmChr3_10175.7_3348	BmChr3_10941.7_2148	BmChr3_11028.5_2498	BmChr6_3182.1_820
GT0	BXY_1575700.1	BmChr5_11058.3_8325
GH37	BXY_0499300.1	BXY_1485700.1	BXY_0533100.1	BXY_1733700.1	BXY_0921500.1	BmChr3_603.4_8460	BmChr5_1527.4_7659	BmChr5_6877.3_2175	BmChr6_9534.2_4361
GT2	BXY_0166800.1	BXY_1210300.1	BXY_0746900.1	BXY_0220700.1	BXY_0774900.1	BXY_0835800.1	BXY_0220800.1	BXY_1593900.1	BmChr1_3899.7_2725	BmChr2_5033.8_8287	BmChr2_5892.1_826	BmChr5_5840_7001	BmChr6_4106.4_10055	BmChr6_5660.2_1120
GH16	BXY_0528100.1	BXY_0528200.1	BXY_0535400.1	BXY_0926700.1	BXY_1133900.1	BXY_0535300.1	BmChr3_9809.9_22173	BmChr6_9444.4_1021	BmChr6_9446.8_1160	BmChr6_9779.4_29676	BmChr6_10539.1_3349
GT96	BmChr3_8353.5_2876
GH33	BmChr3_595.7_555
AA10	BXY_0037200.1	BXY_1278900.1	BXY_1106300.1	BXY_0035600.1	BXY_0142500.1	BmChr2_7641.3_2336	BmChr3_5365_2636	BmChr4_4937.1_3308	BmChr4_5163.8_3008	BmChr4_5167_2019
GH9	BmChr2_9411.2_467
GH29	BXY_0325100.1	BXY_1120100.1	BmChr4_4450.3_3828
CBM2	BXY_1576500.1	BXY_1576900.1	BXY_1576800.1	BXY_1575900.1	BXY_1576600.1	BXY_1577000.1	BmChr5_10341.6_1378	BmChr5_10344_1683	BmChr5_10346.7_1924	BmChr5_10354.9_1122	BmChr5_10357.5_774	BmChr5_10365.9_1304	BmScaffold26_8.6_1311	BmScaffold26_17.3_782	BmScaffold26_19.5_1135	BmScaffold26_27.8_2473	BmScaffold26_31.4_1674	BmScaffold26_34.1_1411
GH22	BXY_1047700.1	BmChr2_11122.8_3344
CBM20	BXY_0263300.1	BmChr5_4622.2_3306
GT24	BXY_1435200.1	BmChr4_5613.7_4937
GH13_15	BXY_1620200.1	BmChr1_6453.2_9619
GT20	BXY_1687600.1	BmChr5_8735.6_10176
GT41	BXY_0966600.1	BXY_0031600.1	BmChr1_9898.6_6135
GH13	BXY_0819100.1
GT22	BXY_0379000.1	BXY_0136000.1	BmChr3_5563.4_464	BmChr6_7258.5_1699
GT57	BXY_0802100.1	BmChr2_3971.6_859
GT35	BXY_0522200.1	BXY_0378600.1	BmChr6_7246_2934	BmChr6_10091.3_11720
