# Supplementary material for: A Reference Genome of Bursaphelenchus mucronatus Provides New Resources for Revealing Its Displacement by Pinewood Nematode
Source: Genes (Basel). 2020 May 19;11(5):570. doi: 10.3390/genes11050570 (PMC7288286; doi:10.3390/genes11050570)
Supplement: Supplementary file 1 [file genes-11-00570-s001.zip › genes-746709-supplementary/Supp-Table/Table S17.xls]

## Sheet: Table S17
Table S17. Statistics of average error rate of cross-mapping between B. mucronatus and B. xylophilus.
Genome level		B. mucronatus	B. xylophilus
	B. mucronatus	0.0031	0.0792
	B. xylophilus	0.0734	0.0139
Gene level		B. mucronatus	B. xylophilus
	B. mucronatus	0.0024	0.0811
	B. xylophilus	0.075	0.0122
