# Supplementary material for: A Reference Genome of Bursaphelenchus mucronatus Provides New Resources for Revealing Its Displacement by Pinewood Nematode
Source: Genes (Basel). 2020 May 19;11(5):570. doi: 10.3390/genes11050570 (PMC7288286; doi:10.3390/genes11050570)
Supplement: Supplementary file 1 [file genes-11-00570-s001.zip › genes-746709-supplementary/Supp-Table/Table S9.xls]

## Sheet: Table S9
Table S9. Summary of repeat elements identified in the B.mucronatus genome.
Type	Number	length (bp)	Percentage
SINEs	276	42938	0.0006
LINEs	103	14939	0.0002
LTR elements	272	93205	0.0013
DNA elements	24402	4283880	0.0586
Unclassified	66012	11446144	0.1567
Total interspersed repeats		15881106	0.2174
