# Supplementary material for: A Reference Genome of Bursaphelenchus mucronatus Provides New Resources for Revealing Its Displacement by Pinewood Nematode
Source: Genes (Basel). 2020 May 19;11(5):570. doi: 10.3390/genes11050570 (PMC7288286; doi:10.3390/genes11050570)
Supplement: Supplementary file 1 [file genes-11-00570-s001.zip › genes-746709-supplementary/Supp-Table/Table S8.xls]

## Sheet: Table S8
Table S8. The mapping rate of RNA-seq data.
Stage	Read number	Read base	Min len	Avg len	Max len	Mapping rate
L2	36420087	5463013050	150	150	150	0.9751
L3	45951952	6892792800	150	150	150	0.9607
L4	40778844	6116826600	150	150	150	0.9088
adult	37378632	5606794800	150	150	150	0.9736
